# Supplementary material for: Genomic predictions to leverage phenotypic data across genebanks
Source: Front Plant Sci. 2023 Aug 28;14:1227656. doi: 10.3389/fpls.2023.1227656 (PMC10493331; doi:10.3389/fpls.2023.1227656)
Supplement: Supplementary file 3 [file Table_1.xlsx]

## Sheet: Table S1
Table S1. list of ICARDA accessions with their respective growth habit, row type information, and the associated raw phenotypic data
IG	Year	Trait	Value	row_type	growth_class	GBS
IG_17108	1983	Days to heading	133	2-rowed	facultative	missing
IG_17115	1983	Days to heading	135	2-rowed	facultative	missing
IG_17298	1983	Days to heading	137	2-rowed	facultative	missing
IG_17300	1983	Days to heading	150	2-rowed	facultative	missing
IG_17301	1983	Days to heading	138	2-rowed	facultative	missing
IG_17338	1983	Days to heading	133	2-rowed	facultative	missing
IG_17418	1983	Days to heading	148	2-rowed	facultative	available
IG_17419	1983	Days to heading	142	2-rowed	facultative	available
IG_17467	1983	Days to heading	139	2-rowed	facultative	missing
IG_17743	1983	Days to heading	139	2-rowed	facultative	missing
IG_17903	1983	Days to heading	137	2-rowed	facultative	missing
IG_17937	1983	Days to heading	128	2-rowed	facultative	missing
IG_18025	1983	Days to heading	130	2-rowed	facultative	missing
IG_18076	1983	Days to heading	149	2-rowed	facultative	missing
IG_18101	1983	Days to heading	138	2-rowed	facultative	missing
IG_18102	1983	Days to heading	137	2-rowed	facultative	missing
IG_18113	1983	Days to heading	130	2-rowed	facultative	missing
IG_18114	1983	Days to heading	128	2-rowed	facultative	missing
IG_18126	1983	Days to heading	133	2-rowed	facultative	missing
IG_18129	1983	Days to heading	135	2-rowed	facultative	missing
IG_18416	1983	Days to heading	146	2-rowed	facultative	missing
IG_18863	1983	Days to heading	146	2-rowed	facultative	available
IG_18913	1983	Days to heading	142	2-rowed	facultative	missing
IG_18924	1983	Days to heading	132	2-rowed	facultative	missing
IG_19072	1983	Days to heading	142	2-rowed	facultative	available
IG_19073	1983	Days to heading	144	2-rowed	facultative	missing
IG_19074	1983	Days to heading	142	2-rowed	facultative	missing
IG_19087	1983	Days to heading	142	2-rowed	facultative	missing
IG_19107	1983	Days to heading	146	2-rowed	facultative	missing
IG_19259	1983	Days to heading	135	2-rowed	facultative	missing
IG_19537	1983	Days to heading	146	2-rowed	facultative	missing
IG_19728	1983	Days to heading	144	2-rowed	facultative	missing
IG_19729	1983	Days to heading	144	2-rowed	facultative	missing
IG_19745	1983	Days to heading	127	2-rowed	facultative	missing
IG_19759	1983	Days to heading	144	2-rowed	facultative	missing
IG_19802	1983	Days to heading	131	2-rowed	facultative	missing
IG_19812	1983	Days to heading	135	2-rowed	facultative	missing
IG_19824	1983	Days to heading	140	2-rowed	facultative	missing
IG_19829	1983	Days to heading	135	2-rowed	facultative	missing
IG_19831	1983	Days to heading	131	2-rowed	facultative	missing
IG_19834	1983	Days to heading	138	2-rowed	facultative	missing
IG_19835	1983	Days to heading	144	2-rowed	facultative	missing
IG_19850	1983	Days to heading	144	2-rowed	facultative	missing
IG_19851	1983	Days to heading	135	2-rowed	facultative	missing
IG_19863	1983	Days to heading	144	2-rowed	facultative	missing
IG_19876	1984	Days to heading	148	2-rowed	facultative	missing
IG_19926	1984	Days to heading	130	2-rowed	facultative	missing
IG_19938	1984	Days to heading	126	2-rowed	facultative	missing
IG_19994	1984	Days to heading	148	2-rowed	facultative	missing
IG_20012	1984	Days to heading	151	2-rowed	facultative	missing
IG_20013	1984	Days to heading	150	2-rowed	facultative	missing
IG_20014	1984	Days to heading	151	2-rowed	facultative	missing
IG_20026	1984	Days to heading	150	2-rowed	facultative	missing
IG_20031	1984	Days to heading	144	2-rowed	facultative	missing
IG_20033	1984	Days to heading	149	2-rowed	facultative	missing
IG_20745	1984	Days to heading	127	2-rowed	facultative	missing
IG_20767	1984	Days to heading	132	2-rowed	facultative	missing
IG_20768	1984	Days to heading	133	2-rowed	facultative	missing
IG_20769	1984	Days to heading	143	2-rowed	facultative	missing
IG_20770	1984	Days to heading	143	2-rowed	facultative	missing
IG_20771	1984	Days to heading	150	2-rowed	facultative	missing
IG_20772	1984	Days to heading	143	2-rowed	facultative	missing
IG_20773	1984	Days to heading	142	2-rowed	facultative	missing
IG_20774	1984	Days to heading	137	2-rowed	facultative	missing
IG_20985	1984	Days to heading	149	2-rowed	facultative	missing
IG_20989	1984	Days to heading	127	2-rowed	facultative	missing
IG_20999	1984	Days to heading	141	2-rowed	facultative	missing
IG_21005	1984	Days to heading	141	2-rowed	facultative	missing
IG_21050	1984	Days to heading	142	2-rowed	facultative	missing
IG_21059	1984	Days to heading	136	2-rowed	facultative	missing
IG_21077	1984	Days to heading	136	2-rowed	facultative	missing
IG_21103	1984	Days to heading	135	2-rowed	facultative	missing
IG_21122	1984	Days to heading	140	2-rowed	facultative	missing
IG_21124	1984	Days to heading	140	2-rowed	facultative	missing
IG_21264	1984	Days to heading	142	2-rowed	facultative	missing
IG_21271	1984	Days to heading	136	2-rowed	facultative	missing
IG_21278	1984	Days to heading	136	2-rowed	facultative	missing
IG_21285	1984	Days to heading	127	2-rowed	facultative	missing
IG_21295	1984	Days to heading	142	2-rowed	facultative	missing
IG_21296	1984	Days to heading	141	2-rowed	facultative	missing
IG_21303	1984	Days to heading	136	2-rowed	facultative	missing
IG_21304	1984	Days to heading	136	2-rowed	facultative	missing
IG_21305	1984	Days to heading	136	2-rowed	facultative	missing
IG_21308	1984	Days to heading	136	2-rowed	facultative	missing
IG_21313	1984	Days to heading	136	2-rowed	facultative	missing
IG_21314	1984	Days to heading	142	2-rowed	facultative	missing
IG_21315	1984	Days to heading	143	2-rowed	facultative	missing
IG_21316	1984	Days to heading	136	2-rowed	facultative	missing
IG_21317	1984	Days to heading	136	2-rowed	facultative	missing
IG_21319	1984	Days to heading	138	2-rowed	facultative	missing
IG_21321	1984	Days to heading	136	2-rowed	facultative	missing
IG_21322	1984	Days to heading	141	2-rowed	facultative	missing
IG_21366	1984	Days to heading	136	2-rowed	facultative	available
IG_21373	1984	Days to heading	127	2-rowed	facultative	missing
IG_21379	1984	Days to heading	136	2-rowed	facultative	missing
IG_21391	1984	Days to heading	140	2-rowed	facultative	missing
IG_21410	1984	Days to heading	139	2-rowed	facultative	missing
IG_21412	1984	Days to heading	141	2-rowed	facultative	missing
IG_21413	1984	Days to heading	142	2-rowed	facultative	available
IG_21415	1984	Days to heading	142	2-rowed	facultative	missing
IG_21417	1984	Days to heading	142	2-rowed	facultative	missing
IG_21418	1984	Days to heading	142	2-rowed	facultative	missing
IG_21435	1984	Days to heading	141	2-rowed	facultative	missing
IG_21436	1984	Days to heading	142	2-rowed	facultative	missing
IG_21437	1984	Days to heading	142	2-rowed	facultative	missing
IG_21438	1984	Days to heading	144	2-rowed	facultative	missing
IG_21439	1984	Days to heading	142	2-rowed	facultative	missing
IG_21444	1984	Days to heading	136	2-rowed	facultative	missing
IG_21451	1984	Days to heading	142	2-rowed	facultative	missing
IG_21459	1984	Days to heading	136	2-rowed	facultative	missing
IG_21462	1984	Days to heading	140	2-rowed	facultative	missing
IG_21467	1984	Days to heading	142	2-rowed	facultative	missing
IG_21468	1984	Days to heading	141	2-rowed	facultative	missing
IG_21469	1984	Days to heading	141	2-rowed	facultative	missing
IG_21470	1984	Days to heading	140	2-rowed	facultative	missing
IG_21471	1984	Days to heading	142	2-rowed	facultative	missing
IG_21472	1984	Days to heading	142	2-rowed	facultative	missing
IG_21474	1984	Days to heading	142	2-rowed	facultative	missing
IG_21476	1984	Days to heading	142	2-rowed	facultative	available
IG_21477	1984	Days to heading	142	2-rowed	facultative	missing
IG_21490	1984	Days to heading	142	2-rowed	facultative	missing
IG_21519	1984	Days to heading	133	2-rowed	facultative	missing
IG_21529	1984	Days to heading	127	2-rowed	facultative	missing
IG_21531	1984	Days to heading	136	2-rowed	facultative	missing
IG_21533	1984	Days to heading	128	2-rowed	facultative	missing
IG_21573	1984	Days to heading	139	2-rowed	facultative	missing
IG_21595	1984	Days to heading	142	2-rowed	facultative	missing
IG_21596	1984	Days to heading	141	2-rowed	facultative	missing
IG_21601	1984	Days to heading	140	2-rowed	facultative	missing
IG_21603	1984	Days to heading	135	2-rowed	facultative	missing
IG_21608	1984	Days to heading	140	2-rowed	facultative	available
IG_21609	1984	Days to heading	140	2-rowed	facultative	missing
IG_21617	1984	Days to heading	137	2-rowed	facultative	missing
IG_21620	1984	Days to heading	136	2-rowed	facultative	missing
IG_21629	1984	Days to heading	141	2-rowed	facultative	missing
IG_21654	1984	Days to heading	142	2-rowed	facultative	missing
IG_21673	1984	Days to heading	136	2-rowed	facultative	missing
IG_21674	1984	Days to heading	127	2-rowed	facultative	missing
IG_21675	1984	Days to heading	135	2-rowed	facultative	missing
IG_21683	1984	Days to heading	132	2-rowed	facultative	missing
IG_21688	1984	Days to heading	128	2-rowed	facultative	missing
IG_21711	1984	Days to heading	141	2-rowed	facultative	available
IG_21724	1984	Days to heading	136	2-rowed	facultative	missing
IG_21743	1984	Days to heading	142	2-rowed	facultative	missing
IG_21745	1984	Days to heading	136	2-rowed	facultative	missing
IG_22114	1984	Days to heading	135	2-rowed	facultative	missing
IG_22127	1984	Days to heading	129	2-rowed	facultative	missing
IG_22141	1984	Days to heading	130	2-rowed	facultative	missing
IG_22142	1984	Days to heading	134	2-rowed	facultative	missing
IG_22143	1984	Days to heading	135	2-rowed	facultative	missing
IG_22144	1984	Days to heading	135	2-rowed	facultative	missing
IG_22145	1984	Days to heading	134	2-rowed	facultative	missing
IG_22179	1984	Days to heading	141	2-rowed	facultative	missing
IG_22180	1984	Days to heading	135	2-rowed	facultative	missing
IG_22182	1984	Days to heading	135	2-rowed	facultative	missing
IG_22183	1984	Days to heading	135	2-rowed	facultative	missing
IG_22184	1984	Days to heading	135	2-rowed	facultative	missing
IG_22185	1984	Days to heading	135	2-rowed	facultative	missing
IG_22359	1984	Days to heading	135	2-rowed	facultative	missing
IG_23004	1984	Days to heading	133	2-rowed	facultative	missing
IG_23009	1984	Days to heading	134	2-rowed	facultative	available
IG_23010	1984	Days to heading	139	2-rowed	facultative	missing
IG_23136	1984	Days to heading	128	2-rowed	facultative	missing
IG_23229	1984	Days to heading	134	2-rowed	facultative	missing
IG_23771	1984	Days to heading	129	2-rowed	facultative	missing
IG_23776	1984	Days to heading	138	2-rowed	facultative	missing
IG_23777	1984	Days to heading	136	2-rowed	facultative	missing
IG_23904	1984	Days to heading	130	2-rowed	facultative	missing
IG_24297	1984	Days to heading	131	2-rowed	facultative	missing
IG_24337	1984	Days to heading	131	2-rowed	facultative	missing
IG_24399	1984	Days to heading	135	2-rowed	facultative	missing
IG_24607	1984	Days to heading	133	2-rowed	facultative	missing
IG_24615	1984	Days to heading	133	2-rowed	facultative	missing
IG_24622	1984	Days to heading	137	2-rowed	facultative	missing
IG_24623	1984	Days to heading	137	2-rowed	facultative	missing
IG_24657	1984	Days to heading	132	2-rowed	facultative	missing
IG_24658	1984	Days to heading	137	2-rowed	facultative	missing
IG_24659	1984	Days to heading	131	2-rowed	facultative	missing
IG_24690	1984	Days to heading	145	2-rowed	facultative	missing
IG_24758	1984	Days to heading	128	2-rowed	facultative	missing
IG_24791	1984	Days to heading	136	2-rowed	facultative	missing
IG_24798	1984	Days to heading	135	2-rowed	facultative	missing
IG_24808	1984	Days to heading	134	2-rowed	facultative	missing
IG_24840	1984	Days to heading	133	2-rowed	facultative	missing
IG_24941	1985	Days to heading	149	2-rowed	facultative	missing
IG_24958	1985	Days to heading	156	2-rowed	facultative	missing
IG_24970	1985	Days to heading	149	2-rowed	facultative	missing
IG_25185	1985	Days to heading	157	2-rowed	facultative	missing
IG_25192	1985	Days to heading	152	2-rowed	facultative	available
IG_25202	1985	Days to heading	152	2-rowed	facultative	missing
IG_25207	1985	Days to heading	135	2-rowed	facultative	missing
IG_25208	1985	Days to heading	157	2-rowed	facultative	missing
IG_25221	1985	Days to heading	135	2-rowed	facultative	missing
IG_25246	1985	Days to heading	128	2-rowed	facultative	missing
IG_25255	1985	Days to heading	131	2-rowed	facultative	missing
IG_25283	1985	Days to heading	146	2-rowed	facultative	missing
IG_25288	1985	Days to heading	146	2-rowed	facultative	missing
IG_25327	1985	Days to heading	152	2-rowed	facultative	missing
IG_25332	1985	Days to heading	157	2-rowed	facultative	missing
IG_25517	1985	Days to heading	135	2-rowed	facultative	missing
IG_25566	1985	Days to heading	149	2-rowed	facultative	missing
IG_25615	1985	Days to heading	152	2-rowed	facultative	missing
IG_25616	1985	Days to heading	158	2-rowed	facultative	missing
IG_25687	1985	Days to heading	153	2-rowed	facultative	missing
IG_25721	1985	Days to heading	152	2-rowed	facultative	missing
IG_25800	1985	Days to heading	131	2-rowed	facultative	missing
IG_25823	1985	Days to heading	128	2-rowed	facultative	missing
IG_25826	1985	Days to heading	135	2-rowed	facultative	missing
IG_25833	1985	Days to heading	153	2-rowed	facultative	missing
IG_25843	1985	Days to heading	157	2-rowed	facultative	available
IG_25844	1985	Days to heading	152	2-rowed	facultative	missing
IG_25868	1985	Days to heading	153	2-rowed	facultative	available
IG_25900	1985	Days to heading	146	2-rowed	facultative	missing
IG_25929	1985	Days to heading	153	2-rowed	facultative	missing
IG_25947	1985	Days to heading	157	2-rowed	facultative	available
IG_25968	1985	Days to heading	152	2-rowed	facultative	missing
IG_25972	1985	Days to heading	153	2-rowed	facultative	missing
IG_26160	1985	Days to heading	153	2-rowed	facultative	missing
IG_26274	1985	Days to heading	153	2-rowed	facultative	missing
IG_26288	1985	Days to heading	153	2-rowed	facultative	missing
IG_26318	1985	Days to heading	153	2-rowed	facultative	missing
IG_26321	1985	Days to heading	157	2-rowed	facultative	missing
IG_26354	1985	Days to heading	153	2-rowed	facultative	missing
IG_26357	1985	Days to heading	153	2-rowed	facultative	missing
IG_26381	1985	Days to heading	153	2-rowed	facultative	missing
IG_26382	1985	Days to heading	159	2-rowed	facultative	missing
IG_26383	1985	Days to heading	159	2-rowed	facultative	missing
IG_26385	1985	Days to heading	153	2-rowed	facultative	available
IG_26549	1985	Days to heading	154	2-rowed	facultative	missing
IG_26645	1985	Days to heading	154	2-rowed	facultative	missing
IG_26646	1985	Days to heading	154	2-rowed	facultative	missing
IG_26647	1985	Days to heading	152	2-rowed	facultative	missing
IG_26650	1985	Days to heading	152	2-rowed	facultative	missing
IG_26651	1985	Days to heading	158	2-rowed	facultative	missing
IG_26659	1985	Days to heading	154	2-rowed	facultative	missing
IG_26667	1985	Days to heading	154	2-rowed	facultative	missing
IG_26669	1985	Days to heading	159	2-rowed	facultative	missing
IG_26672	1985	Days to heading	154	2-rowed	facultative	missing
IG_26673	1985	Days to heading	157	2-rowed	facultative	missing
IG_26674	1985	Days to heading	153	2-rowed	facultative	missing
IG_26675	1985	Days to heading	154	2-rowed	facultative	missing
IG_26697	1985	Days to heading	157	2-rowed	facultative	missing
IG_26710	1985	Days to heading	154	2-rowed	facultative	missing
IG_26715	1985	Days to heading	158	2-rowed	facultative	missing
IG_26717	1985	Days to heading	154	2-rowed	facultative	missing
IG_26719	1985	Days to heading	152	2-rowed	facultative	missing
IG_26720	1985	Days to heading	152	2-rowed	facultative	missing
IG_26724	1985	Days to heading	152	2-rowed	facultative	missing
IG_26725	1985	Days to heading	152	2-rowed	facultative	missing
IG_26731	1985	Days to heading	158	2-rowed	facultative	available
IG_26759	1985	Days to heading	157	2-rowed	facultative	missing
IG_26770	1985	Days to heading	154	2-rowed	facultative	missing
IG_26800	1985	Days to heading	154	2-rowed	facultative	missing
IG_26805	1985	Days to heading	154	2-rowed	facultative	missing
IG_26845	1985	Days to heading	154	2-rowed	facultative	missing
IG_26871	1985	Days to heading	154	2-rowed	facultative	missing
IG_26879	1985	Days to heading	154	2-rowed	facultative	missing
IG_26880	1985	Days to heading	149	2-rowed	facultative	missing
IG_26881	1985	Days to heading	154	2-rowed	facultative	missing
IG_26889	1985	Days to heading	159	2-rowed	facultative	missing
IG_26892	1985	Days to heading	154	2-rowed	facultative	missing
IG_26904	1985	Days to heading	158	2-rowed	facultative	missing
IG_26944	1985	Days to heading	149	2-rowed	facultative	missing
IG_26964	1985	Days to heading	154	2-rowed	facultative	missing
IG_27018	1985	Days to heading	147	2-rowed	facultative	missing
IG_27020	1985	Days to heading	128	2-rowed	facultative	missing
IG_27025	1985	Days to heading	154	2-rowed	facultative	missing
IG_27028	1985	Days to heading	154	2-rowed	facultative	missing
IG_27106	1985	Days to heading	154	2-rowed	facultative	missing
IG_27142	1985	Days to heading	154	2-rowed	facultative	missing
IG_27192	1985	Days to heading	154	2-rowed	facultative	missing
IG_27193	1985	Days to heading	154	2-rowed	facultative	missing
IG_27203	1985	Days to heading	158	2-rowed	facultative	missing
IG_27217	1985	Days to heading	154	2-rowed	facultative	missing
IG_27224	1985	Days to heading	154	2-rowed	facultative	missing
IG_27228	1985	Days to heading	156	2-rowed	facultative	missing
IG_27229	1985	Days to heading	154	2-rowed	facultative	missing
IG_27235	1985	Days to heading	152	2-rowed	facultative	missing
IG_27259	1985	Days to heading	154	2-rowed	facultative	missing
IG_27261	1985	Days to heading	154	2-rowed	facultative	missing
IG_27262	1985	Days to heading	157	2-rowed	facultative	missing
IG_27263	1985	Days to heading	157	2-rowed	facultative	missing
IG_27273	1985	Days to heading	152	2-rowed	facultative	available
IG_27278	1985	Days to heading	146	2-rowed	facultative	missing
IG_27316	1985	Days to heading	157	2-rowed	facultative	missing
IG_27320	1985	Days to heading	152	2-rowed	facultative	missing
IG_27321	1985	Days to heading	152	2-rowed	facultative	missing
IG_27322	1985	Days to heading	152	2-rowed	facultative	available
IG_27325	1985	Days to heading	152	2-rowed	facultative	missing
IG_27327	1985	Days to heading	154	2-rowed	facultative	available
IG_27335	1985	Days to heading	159	2-rowed	facultative	available
IG_27337	1985	Days to heading	154	2-rowed	facultative	missing
IG_27401	1985	Days to heading	158	2-rowed	facultative	missing
IG_27408	1985	Days to heading	157	2-rowed	facultative	missing
IG_27421	1985	Days to heading	158	2-rowed	facultative	missing
IG_27425	1985	Days to heading	154	2-rowed	facultative	missing
IG_27431	1985	Days to heading	154	2-rowed	facultative	missing
IG_27456	1985	Days to heading	154	2-rowed	facultative	missing
IG_27476	1985	Days to heading	158	2-rowed	facultative	missing
IG_27488	1985	Days to heading	157	2-rowed	facultative	missing
IG_27521	1985	Days to heading	154	2-rowed	facultative	available
IG_27526	1985	Days to heading	152	2-rowed	facultative	missing
IG_27536	1985	Days to heading	159	2-rowed	facultative	missing
IG_27542	1985	Days to heading	152	2-rowed	facultative	missing
IG_27648	1985	Days to heading	149	2-rowed	facultative	missing
IG_27673	1985	Days to heading	154	2-rowed	facultative	available
IG_27722	1985	Days to heading	158	2-rowed	facultative	missing
IG_27753	1985	Days to heading	152	2-rowed	facultative	missing
IG_27770	1985	Days to heading	157	2-rowed	facultative	missing
IG_27779	1985	Days to heading	149	2-rowed	facultative	missing
IG_27883	1985	Days to heading	153	2-rowed	facultative	missing
IG_27936	1985	Days to heading	155	2-rowed	facultative	missing
IG_28072	1985	Days to heading	152	2-rowed	facultative	missing
IG_28277	1985	Days to heading	154	2-rowed	facultative	available
IG_28280	1985	Days to heading	154	2-rowed	facultative	missing
IG_28517	1985	Days to heading	154	2-rowed	facultative	missing
IG_28534	1985	Days to heading	152	2-rowed	facultative	missing
IG_28536	1985	Days to heading	155	2-rowed	facultative	available
IG_28541	1985	Days to heading	152	2-rowed	facultative	available
IG_28547	1985	Days to heading	158	2-rowed	facultative	missing
IG_28552	1985	Days to heading	152	2-rowed	facultative	missing
IG_28560	1985	Days to heading	155	2-rowed	facultative	missing
IG_28562	1985	Days to heading	158	2-rowed	facultative	missing
IG_28564	1985	Days to heading	154	2-rowed	facultative	missing
IG_28566	1985	Days to heading	158	2-rowed	facultative	missing
IG_28568	1985	Days to heading	158	2-rowed	facultative	available
IG_28569	1985	Days to heading	158	2-rowed	facultative	missing
IG_28572	1985	Days to heading	152	2-rowed	facultative	missing
IG_28576	1985	Days to heading	155	2-rowed	facultative	available
IG_28577	1985	Days to heading	152	2-rowed	facultative	missing
IG_28599	1985	Days to heading	152	2-rowed	facultative	available
IG_28665	1985	Days to heading	157	2-rowed	facultative	missing
IG_28670	1985	Days to heading	158	2-rowed	facultative	available
IG_28674	1985	Days to heading	158	2-rowed	facultative	available
IG_28677	1985	Days to heading	152	2-rowed	facultative	missing
IG_28678	1985	Days to heading	158	2-rowed	facultative	missing
IG_28679	1985	Days to heading	152	2-rowed	facultative	missing
IG_28680	1985	Days to heading	158	2-rowed	facultative	missing
IG_28682	1985	Days to heading	152	2-rowed	facultative	missing
IG_28684	1985	Days to heading	152	2-rowed	facultative	missing
IG_28685	1985	Days to heading	154	2-rowed	facultative	missing
IG_28699	1985	Days to heading	158	2-rowed	facultative	missing
IG_28703	1985	Days to heading	158	2-rowed	facultative	missing
IG_28704	1985	Days to heading	152	2-rowed	facultative	missing
IG_28705	1985	Days to heading	158	2-rowed	facultative	missing
IG_28709	1985	Days to heading	157	2-rowed	facultative	available
IG_28710	1985	Days to heading	158	2-rowed	facultative	missing
IG_28715	1985	Days to heading	158	2-rowed	facultative	available
IG_28716	1985	Days to heading	158	2-rowed	facultative	missing
IG_28719	1985	Days to heading	152	2-rowed	facultative	missing
IG_28720	1985	Days to heading	142	2-rowed	facultative	missing
IG_28721	1985	Days to heading	152	2-rowed	facultative	missing
IG_28722	1985	Days to heading	152	2-rowed	facultative	missing
IG_28723	1985	Days to heading	152	2-rowed	facultative	missing
IG_28726	1985	Days to heading	152	2-rowed	facultative	missing
IG_28731	1985	Days to heading	154	2-rowed	facultative	missing
IG_28732	1985	Days to heading	154	2-rowed	facultative	missing
IG_28733	1985	Days to heading	154	2-rowed	facultative	available
IG_28736	1985	Days to heading	158	2-rowed	facultative	missing
IG_28739	1985	Days to heading	158	2-rowed	facultative	available
IG_28740	1985	Days to heading	154	2-rowed	facultative	missing
IG_28742	1985	Days to heading	154	2-rowed	facultative	missing
IG_28745	1985	Days to heading	158	2-rowed	facultative	available
IG_28747	1985	Days to heading	158	2-rowed	facultative	missing
IG_28748	1985	Days to heading	152	2-rowed	facultative	missing
IG_28756	1985	Days to heading	158	2-rowed	facultative	missing
IG_28760	1985	Days to heading	158	2-rowed	facultative	missing
IG_28762	1985	Days to heading	158	2-rowed	facultative	missing
IG_28766	1985	Days to heading	158	2-rowed	facultative	missing
IG_28767	1985	Days to heading	152	2-rowed	facultative	available
IG_28769	1985	Days to heading	152	2-rowed	facultative	missing
IG_28773	1985	Days to heading	152	2-rowed	facultative	missing
IG_28794	1985	Days to heading	158	2-rowed	facultative	missing
IG_28802	1985	Days to heading	154	2-rowed	facultative	available
IG_28820	1985	Days to heading	157	2-rowed	facultative	available
IG_28892	1985	Days to heading	158	2-rowed	facultative	missing
IG_28999	1985	Days to heading	158	2-rowed	facultative	available
IG_29064	1985	Days to heading	152	2-rowed	facultative	missing
IG_29065	1985	Days to heading	152	2-rowed	facultative	missing
IG_29066	1985	Days to heading	152	2-rowed	facultative	missing
IG_29079	1985	Days to heading	152	2-rowed	facultative	missing
IG_29081	1985	Days to heading	152	2-rowed	facultative	missing
IG_31496	1988	Days to heading	132	2-rowed	facultative	missing
IG_31439	1988	Days to heading	137	2-rowed	facultative	missing
IG_33107	1990	Days to heading	133	2-rowed	facultative	missing
IG_33108	1990	Days to heading	133	2-rowed	facultative	missing
IG_33109	1990	Days to heading	121	2-rowed	facultative	missing
IG_34198	1990	Days to heading	125	2-rowed	facultative	missing
IG_34199	1990	Days to heading	127	2-rowed	facultative	missing
IG_34200	1990	Days to heading	131	2-rowed	facultative	missing
IG_33159	1990	Days to heading	123	2-rowed	facultative	missing
IG_33160	1990	Days to heading	123	2-rowed	facultative	missing
IG_33161	1990	Days to heading	127	2-rowed	facultative	missing
IG_33563	1990	Days to heading	133	2-rowed	facultative	missing
IG_33564	1990	Days to heading	135	2-rowed	facultative	missing
IG_33565	1990	Days to heading	132	2-rowed	facultative	missing
IG_33566	1990	Days to heading	133	2-rowed	facultative	missing
IG_34378	1990	Days to heading	132	2-rowed	facultative	missing
IG_33715	1990	Days to heading	123	2-rowed	facultative	missing
IG_34380	1990	Days to heading	135	2-rowed	facultative	missing
IG_34381	1990	Days to heading	135	2-rowed	facultative	missing
IG_34382	1990	Days to heading	132	2-rowed	facultative	missing
IG_34383	1990	Days to heading	127	2-rowed	facultative	missing
IG_33717	1990	Days to heading	127	2-rowed	facultative	missing
IG_33718	1990	Days to heading	133	2-rowed	facultative	missing
IG_34384	1990	Days to heading	120	2-rowed	facultative	missing
IG_33749	1990	Days to heading	123	2-rowed	facultative	missing
IG_33751	1990	Days to heading	127	2-rowed	facultative	missing
IG_33752	1990	Days to heading	132	2-rowed	facultative	available
IG_33753	1990	Days to heading	127	2-rowed	facultative	missing
IG_34406	1990	Days to heading	123	2-rowed	facultative	missing
IG_34408	1990	Days to heading	139	2-rowed	facultative	missing
IG_34409	1990	Days to heading	140	2-rowed	facultative	missing
IG_34410	1990	Days to heading	125	2-rowed	facultative	missing
IG_34411	1990	Days to heading	125	2-rowed	facultative	missing
IG_34412	1990	Days to heading	136	2-rowed	facultative	missing
IG_34413	1990	Days to heading	135	2-rowed	facultative	missing
IG_34414	1990	Days to heading	135	2-rowed	facultative	missing
IG_34415	1990	Days to heading	155	2-rowed	facultative	available
IG_34416	1990	Days to heading	133	2-rowed	facultative	missing
IG_34417	1990	Days to heading	133	2-rowed	facultative	missing
IG_34418	1990	Days to heading	136	2-rowed	facultative	missing
IG_34419	1990	Days to heading	155	2-rowed	facultative	missing
IG_34420	1990	Days to heading	155	2-rowed	facultative	missing
IG_34421	1990	Days to heading	135	2-rowed	facultative	missing
IG_34422	1990	Days to heading	135	2-rowed	facultative	missing
IG_34423	1990	Days to heading	136	2-rowed	facultative	missing
IG_34433	1990	Days to heading	155	2-rowed	facultative	missing
IG_34434	1990	Days to heading	155	2-rowed	facultative	missing
IG_34436	1990	Days to heading	155	2-rowed	facultative	missing
IG_34437	1990	Days to heading	155	2-rowed	facultative	missing
IG_34438	1990	Days to heading	155	2-rowed	facultative	missing
IG_34441	1990	Days to heading	155	2-rowed	facultative	missing
IG_34442	1990	Days to heading	155	2-rowed	facultative	missing
IG_34443	1990	Days to heading	155	2-rowed	facultative	missing
IG_34452	1990	Days to heading	136	2-rowed	facultative	missing
IG_34454	1990	Days to heading	155	2-rowed	facultative	missing
IG_34455	1990	Days to heading	155	2-rowed	facultative	missing
IG_34456	1990	Days to heading	136	2-rowed	facultative	missing
IG_34457	1990	Days to heading	133	2-rowed	facultative	missing
IG_34458	1990	Days to heading	127	2-rowed	facultative	missing
IG_34729	1990	Days to heading	123	2-rowed	facultative	missing
IG_34731	1990	Days to heading	126	2-rowed	facultative	missing
IG_33783	1990	Days to heading	136	2-rowed	facultative	missing
IG_33784	1990	Days to heading	123	2-rowed	facultative	missing
IG_33785	1990	Days to heading	123	2-rowed	facultative	missing
IG_33786	1990	Days to heading	135	2-rowed	facultative	missing
IG_33787	1990	Days to heading	138	2-rowed	facultative	missing
IG_33788	1990	Days to heading	140	2-rowed	facultative	missing
IG_33886	1990	Days to heading	134	2-rowed	facultative	missing
IG_33887	1990	Days to heading	128	2-rowed	facultative	missing
IG_33888	1990	Days to heading	128	2-rowed	facultative	missing
IG_34910	1990	Days to heading	115	2-rowed	facultative	missing
IG_34911	1990	Days to heading	120	2-rowed	facultative	missing
IG_33974	1990	Days to heading	123	2-rowed	facultative	missing
IG_33975	1990	Days to heading	131	2-rowed	facultative	missing
IG_33987	1990	Days to heading	120	2-rowed	facultative	available
IG_34916	1990	Days to heading	122	2-rowed	facultative	missing
IG_34131	1990	Days to heading	137	2-rowed	facultative	missing
IG_34132	1990	Days to heading	127	2-rowed	facultative	missing
IG_34133	1990	Days to heading	135	2-rowed	facultative	missing
IG_34134	1990	Days to heading	127	2-rowed	facultative	missing
IG_34135	1990	Days to heading	122	2-rowed	facultative	missing
IG_34920	1990	Days to heading	120	2-rowed	facultative	missing
IG_34136	1990	Days to heading	122	2-rowed	facultative	missing
IG_34143	1990	Days to heading	155	2-rowed	facultative	missing
IG_34949	1990	Days to heading	125	2-rowed	facultative	missing
IG_34966	1990	Days to heading	115	2-rowed	facultative	missing
IG_34984	1990	Days to heading	121	2-rowed	facultative	missing
IG_35057	1990	Days to heading	127	2-rowed	facultative	available
IG_35118	1990	Days to heading	122	2-rowed	facultative	missing
IG_35120	1990	Days to heading	121	2-rowed	facultative	missing
IG_35121	1990	Days to heading	121	2-rowed	facultative	missing
IG_35122	1990	Days to heading	121	2-rowed	facultative	available
IG_35123	1990	Days to heading	122	2-rowed	facultative	missing
IG_35124	1990	Days to heading	115	2-rowed	facultative	missing
IG_35126	1990	Days to heading	115	2-rowed	facultative	missing
IG_35128	1990	Days to heading	122	2-rowed	facultative	missing
IG_35139	1990	Days to heading	122	2-rowed	facultative	missing
IG_35141	1990	Days to heading	124	2-rowed	facultative	missing
IG_35144	1990	Days to heading	135	2-rowed	facultative	missing
IG_35145	1990	Days to heading	120	2-rowed	facultative	missing
IG_35174	1990	Days to heading	128	2-rowed	facultative	missing
IG_35150	1990	Days to heading	124	2-rowed	facultative	missing
IG_35151	1990	Days to heading	123	2-rowed	facultative	missing
IG_35152	1990	Days to heading	121	2-rowed	facultative	missing
IG_35153	1990	Days to heading	115	2-rowed	facultative	missing
IG_35158	1990	Days to heading	124	2-rowed	facultative	missing
IG_35159	1990	Days to heading	124	2-rowed	facultative	missing
IG_35160	1990	Days to heading	124	2-rowed	facultative	missing
IG_35161	1990	Days to heading	121	2-rowed	facultative	missing
IG_35162	1990	Days to heading	124	2-rowed	facultative	available
IG_35163	1990	Days to heading	115	2-rowed	facultative	missing
IG_35529	1991	Days to heading	146	2-rowed	facultative	available
IG_35529	1991	Days to heading	146	2-rowed	facultative	available
IG_35541	1991	Days to heading	136	2-rowed	facultative	missing
IG_35529	1991	Days to heading	146	2-rowed	facultative	available
IG_35713	1991	Days to heading	139	2-rowed	facultative	missing
IG_35716	1991	Days to heading	144	2-rowed	facultative	missing
IG_35754	1991	Days to heading	136	2-rowed	facultative	missing
IG_35760	1991	Days to heading	128	2-rowed	facultative	missing
IG_35771	1991	Days to heading	139	2-rowed	facultative	missing
IG_35774	1991	Days to heading	139	2-rowed	facultative	missing
IG_35775	1991	Days to heading	136	2-rowed	facultative	missing
IG_35776	1991	Days to heading	136	2-rowed	facultative	missing
IG_35779	1991	Days to heading	136	2-rowed	facultative	missing
IG_35780	1991	Days to heading	130	2-rowed	facultative	missing
IG_35529	1991	Days to heading	141	2-rowed	facultative	available
IG_35784	1991	Days to heading	122	2-rowed	facultative	missing
IG_35793	1991	Days to heading	136	2-rowed	facultative	missing
IG_35811	1991	Days to heading	139	2-rowed	facultative	missing
IG_35823	1991	Days to heading	122	2-rowed	facultative	available
IG_35825	1991	Days to heading	128	2-rowed	facultative	missing
IG_35827	1991	Days to heading	146	2-rowed	facultative	missing
IG_35828	1991	Days to heading	128	2-rowed	facultative	missing
IG_35837	1991	Days to heading	139	2-rowed	facultative	missing
IG_35845	1991	Days to heading	122	2-rowed	facultative	missing
IG_35846	1991	Days to heading	136	2-rowed	facultative	missing
IG_35529	1991	Days to heading	144	2-rowed	facultative	available
IG_35895	1991	Days to heading	128	2-rowed	facultative	missing
IG_35897	1991	Days to heading	125	2-rowed	facultative	missing
IG_35902	1991	Days to heading	130	2-rowed	facultative	missing
IG_35909	1991	Days to heading	122	2-rowed	facultative	missing
IG_35915	1991	Days to heading	122	2-rowed	facultative	missing
IG_35917	1991	Days to heading	122	2-rowed	facultative	missing
IG_35918	1991	Days to heading	125	2-rowed	facultative	missing
IG_35919	1991	Days to heading	122	2-rowed	facultative	missing
IG_35920	1991	Days to heading	122	2-rowed	facultative	missing
IG_35921	1991	Days to heading	125	2-rowed	facultative	missing
IG_35923	1991	Days to heading	122	2-rowed	facultative	missing
IG_35925	1991	Days to heading	122	2-rowed	facultative	missing
IG_35927	1991	Days to heading	125	2-rowed	facultative	missing
IG_35928	1991	Days to heading	125	2-rowed	facultative	missing
IG_35929	1991	Days to heading	125	2-rowed	facultative	missing
IG_35930	1991	Days to heading	125	2-rowed	facultative	missing
IG_35931	1991	Days to heading	125	2-rowed	facultative	missing
IG_35932	1991	Days to heading	125	2-rowed	facultative	missing
IG_35933	1991	Days to heading	125	2-rowed	facultative	missing
IG_35934	1991	Days to heading	122	2-rowed	facultative	missing
IG_35936	1991	Days to heading	122	2-rowed	facultative	missing
IG_35938	1991	Days to heading	122	2-rowed	facultative	missing
IG_35939	1991	Days to heading	130	2-rowed	facultative	missing
IG_35940	1991	Days to heading	122	2-rowed	facultative	missing
IG_35943	1991	Days to heading	128	2-rowed	facultative	missing
IG_35944	1991	Days to heading	122	2-rowed	facultative	missing
IG_35948	1991	Days to heading	122	2-rowed	facultative	missing
IG_35949	1991	Days to heading	122	2-rowed	facultative	missing
IG_35950	1991	Days to heading	125	2-rowed	facultative	missing
IG_35957	1991	Days to heading	122	2-rowed	facultative	missing
IG_35529	1991	Days to heading	136	2-rowed	facultative	available
IG_35985	1991	Days to heading	136	2-rowed	facultative	missing
IG_35848	1991	Days to heading	130	2-rowed	facultative	missing
IG_36104	1992	Days to heading	151	2-rowed	facultative	missing
IG_36249	1992	Days to heading	151	2-rowed	facultative	missing
IG_36250	1992	Days to heading	147	2-rowed	facultative	missing
IG_36251	1992	Days to heading	151	2-rowed	facultative	missing
IG_36252	1992	Days to heading	151	2-rowed	facultative	missing
IG_36284	1992	Days to heading	149	2-rowed	facultative	missing
IG_36287	1992	Days to heading	151	2-rowed	facultative	available
IG_36348	1992	Days to heading	149	2-rowed	facultative	missing
IG_36349	1992	Days to heading	149	2-rowed	facultative	missing
IG_36350	1992	Days to heading	147	2-rowed	facultative	missing
IG_36351	1992	Days to heading	151	2-rowed	facultative	missing
IG_36352	1992	Days to heading	147	2-rowed	facultative	missing
IG_36353	1992	Days to heading	147	2-rowed	facultative	missing
IG_36392	1992	Days to heading	151	2-rowed	facultative	missing
IG_36395	1992	Days to heading	151	2-rowed	facultative	missing
IG_36424	1992	Days to heading	147	2-rowed	facultative	missing
IG_36427	1992	Days to heading	147	2-rowed	facultative	missing
IG_36435	1992	Days to heading	147	2-rowed	facultative	missing
IG_36439	1992	Days to heading	149	2-rowed	facultative	missing
IG_36442	1992	Days to heading	147	2-rowed	facultative	missing
IG_36443	1992	Days to heading	151	2-rowed	facultative	missing
IG_36452	1992	Days to heading	147	2-rowed	facultative	missing
IG_36474	1992	Days to heading	151	2-rowed	facultative	missing
IG_36507	1992	Days to heading	152	2-rowed	facultative	missing
IG_36945	1992	Days to heading	152	2-rowed	facultative	missing
IG_37192	1992	Days to heading	149	2-rowed	facultative	missing
IG_37208	1992	Days to heading	149	2-rowed	facultative	missing
IG_37218	1992	Days to heading	149	2-rowed	facultative	missing
IG_36003	1992	Days to heading	147	2-rowed	facultative	missing
IG_36005	1992	Days to heading	151	2-rowed	facultative	missing
IG_35566	1992	Days to heading	149	2-rowed	facultative	available
IG_36055	1992	Days to heading	149	2-rowed	facultative	missing
IG_36058	1992	Days to heading	147	2-rowed	facultative	missing
IG_36063	1992	Days to heading	149	2-rowed	facultative	missing
IG_37737	1992	Days to heading	147	2-rowed	facultative	missing
IG_37738	1992	Days to heading	147	2-rowed	facultative	missing
IG_37764	1992	Days to heading	149	2-rowed	facultative	missing
IG_37765	1992	Days to heading	155	2-rowed	facultative	missing
IG_37815	1992	Days to heading	153	2-rowed	facultative	missing
IG_38305	1994	Days to heading	137	2-rowed	facultative	missing
IG_38306	1994	Days to heading	137	2-rowed	facultative	missing
IG_38307	1994	Days to heading	132	2-rowed	facultative	available
IG_38308	1994	Days to heading	129	2-rowed	facultative	missing
IG_38309	1994	Days to heading	137	2-rowed	facultative	missing
IG_38310	1994	Days to heading	132	2-rowed	facultative	missing
IG_38312	1994	Days to heading	132	2-rowed	facultative	missing
IG_38314	1994	Days to heading	129	2-rowed	facultative	available
IG_38315	1994	Days to heading	132	2-rowed	facultative	missing
IG_38316	1994	Days to heading	132	2-rowed	facultative	available
IG_38317	1994	Days to heading	137	2-rowed	facultative	missing
IG_38318	1994	Days to heading	137	2-rowed	facultative	missing
IG_38319	1994	Days to heading	137	2-rowed	facultative	missing
IG_38320	1994	Days to heading	137	2-rowed	facultative	missing
IG_38323	1994	Days to heading	129	2-rowed	facultative	missing
IG_38328	1994	Days to heading	129	2-rowed	facultative	missing
IG_38330	1994	Days to heading	132	2-rowed	facultative	missing
IG_38331	1994	Days to heading	132	2-rowed	facultative	missing
IG_38337	1994	Days to heading	126	2-rowed	facultative	missing
IG_38338	1994	Days to heading	134	2-rowed	facultative	missing
IG_38345	1994	Days to heading	132	2-rowed	facultative	missing
IG_38346	1994	Days to heading	129	2-rowed	facultative	missing
IG_38352	1994	Days to heading	143	2-rowed	facultative	missing
IG_38354	1994	Days to heading	137	2-rowed	facultative	missing
IG_38359	1994	Days to heading	129	2-rowed	facultative	missing
IG_38362	1994	Days to heading	137	2-rowed	facultative	missing
IG_38363	1994	Days to heading	123	2-rowed	facultative	missing
IG_38364	1994	Days to heading	132	2-rowed	facultative	missing
IG_38365	1994	Days to heading	132	2-rowed	facultative	missing
IG_38366	1994	Days to heading	123	2-rowed	facultative	missing
IG_38367	1994	Days to heading	123	2-rowed	facultative	missing
IG_38368	1994	Days to heading	132	2-rowed	facultative	available
IG_38371	1994	Days to heading	123	2-rowed	facultative	missing
IG_38377	1994	Days to heading	132	2-rowed	facultative	missing
IG_38380	1994	Days to heading	132	2-rowed	facultative	missing
IG_38383	1994	Days to heading	137	2-rowed	facultative	available
IG_38384	1994	Days to heading	137	2-rowed	facultative	missing
IG_38385	1994	Days to heading	129	2-rowed	facultative	missing
IG_38392	1994	Days to heading	132	2-rowed	facultative	missing
IG_38393	1994	Days to heading	129	2-rowed	facultative	missing
IG_38394	1994	Days to heading	129	2-rowed	facultative	missing
IG_38395	1994	Days to heading	132	2-rowed	facultative	missing
IG_38396	1994	Days to heading	129	2-rowed	facultative	available
IG_38397	1994	Days to heading	137	2-rowed	facultative	missing
IG_38399	1994	Days to heading	129	2-rowed	facultative	missing
IG_38402	1994	Days to heading	132	2-rowed	facultative	missing
IG_38403	1994	Days to heading	129	2-rowed	facultative	missing
IG_38404	1994	Days to heading	129	2-rowed	facultative	missing
IG_38465	1994	Days to heading	132	2-rowed	facultative	available
IG_38469	1994	Days to heading	132	2-rowed	facultative	missing
IG_38478	1994	Days to heading	129	2-rowed	facultative	missing
IG_38493	1994	Days to heading	132	2-rowed	facultative	missing
IG_38501	1994	Days to heading	132	2-rowed	facultative	available
IG_38502	1994	Days to heading	137	2-rowed	facultative	missing
IG_38503	1994	Days to heading	129	2-rowed	facultative	missing
IG_38594	1994	Days to heading	126	2-rowed	facultative	missing
IG_38595	1994	Days to heading	126	2-rowed	facultative	missing
IG_38597	1994	Days to heading	137	2-rowed	facultative	missing
IG_38600	1994	Days to heading	139	2-rowed	facultative	missing
IG_107025	1994	Days to heading	126	2-rowed	facultative	missing
IG_107029	1994	Days to heading	140	2-rowed	facultative	missing
IG_107035	1994	Days to heading	129	2-rowed	facultative	missing
IG_107036	1994	Days to heading	132	2-rowed	facultative	missing
IG_108907	1994	Days to heading	118	2-rowed	facultative	missing
IG_108908	1994	Days to heading	115	2-rowed	facultative	missing
IG_108910	1994	Days to heading	121	2-rowed	facultative	missing
IG_108918	1994	Days to heading	121	2-rowed	facultative	missing
IG_108919	1994	Days to heading	118	2-rowed	facultative	missing
IG_108920	1994	Days to heading	118	2-rowed	facultative	missing
IG_108921	1994	Days to heading	112	2-rowed	facultative	missing
IG_108922	1994	Days to heading	121	2-rowed	facultative	missing
IG_108923	1994	Days to heading	121	2-rowed	facultative	missing
IG_108924	1994	Days to heading	118	2-rowed	facultative	missing
IG_108928	1994	Days to heading	118	2-rowed	facultative	missing
IG_108929	1994	Days to heading	118	2-rowed	facultative	missing
IG_108930	1994	Days to heading	121	2-rowed	facultative	missing
IG_108971	1994	Days to heading	112	2-rowed	facultative	missing
IG_108978	1994	Days to heading	115	2-rowed	facultative	missing
IG_108979	1994	Days to heading	115	2-rowed	facultative	missing
IG_108991	1994	Days to heading	118	2-rowed	facultative	missing
IG_108945	1994	Days to heading	124	2-rowed	facultative	missing
IG_108946	1994	Days to heading	112	2-rowed	facultative	missing
IG_108947	1994	Days to heading	115	2-rowed	facultative	missing
IG_108960	1994	Days to heading	118	2-rowed	facultative	missing
IG_108961	1994	Days to heading	121	2-rowed	facultative	missing
IG_108962	1994	Days to heading	115	2-rowed	facultative	missing
IG_108966	1994	Days to heading	115	2-rowed	facultative	missing
IG_108969	1994	Days to heading	118	2-rowed	facultative	missing
IG_108931	1994	Days to heading	118	2-rowed	facultative	missing
IG_108935	1994	Days to heading	118	2-rowed	facultative	missing
IG_108937	1994	Days to heading	118	2-rowed	facultative	missing
IG_108938	1994	Days to heading	118	2-rowed	facultative	missing
IG_108939	1994	Days to heading	115	2-rowed	facultative	missing
IG_108940	1994	Days to heading	115	2-rowed	facultative	missing
IG_112165	1995	Days to heading	161	2-rowed	facultative	missing
IG_112175	1995	Days to heading	157	2-rowed	facultative	missing
IG_112697	1995	Days to heading	157	2-rowed	facultative	missing
IG_112698	1995	Days to heading	157	2-rowed	facultative	missing
IG_112758	1995	Days to heading	157	2-rowed	facultative	missing
IG_112759	1995	Days to heading	157	2-rowed	facultative	missing
IG_112760	1995	Days to heading	157	2-rowed	facultative	missing
IG_112762	1995	Days to heading	157	2-rowed	facultative	missing
IG_112763	1995	Days to heading	157	2-rowed	facultative	missing
IG_112764	1995	Days to heading	157	2-rowed	facultative	missing
IG_112767	1995	Days to heading	157	2-rowed	facultative	missing
IG_112779	1995	Days to heading	157	2-rowed	facultative	missing
IG_112831	1995	Days to heading	157	2-rowed	facultative	missing
IG_113009	1995	Days to heading	157	2-rowed	facultative	missing
IG_115950	1995	Days to heading	157	2-rowed	facultative	missing
IG_115960	1995	Days to heading	157	2-rowed	facultative	missing
IG_19072	1995	Days to heading	157	2-rowed	facultative	available
IG_19073	1995	Days to heading	157	2-rowed	facultative	missing
IG_19074	1995	Days to heading	157	2-rowed	facultative	missing
IG_19107	1995	Days to heading	157	2-rowed	facultative	missing
IG_113038	1995	Days to heading	157	2-rowed	facultative	missing
IG_113047	1995	Days to heading	157	2-rowed	facultative	missing
IG_113048	1995	Days to heading	157	2-rowed	facultative	missing
IG_113049	1995	Days to heading	163	2-rowed	facultative	missing
IG_113050	1995	Days to heading	168	2-rowed	facultative	missing
IG_18863	1995	Days to heading	157	2-rowed	facultative	available
IG_113084	1995	Days to heading	157	2-rowed	facultative	missing
IG_120770	1998	Days to heading	142	2-rowed	facultative	missing
IG_120773	1998	Days to heading	142	2-rowed	facultative	available
IG_125788	1999	Days to heading	114	2-rowed	facultative	missing
IG_125791	1999	Days to heading	114	2-rowed	facultative	missing
IG_125794	1999	Days to heading	120	2-rowed	facultative	missing
IG_125908	1999	Days to heading	124	2-rowed	facultative	missing
IG_125656	2000	Days to heading	124	2-rowed	facultative	missing
IG_125677	2000	Days to heading	124	2-rowed	facultative	missing
IG_126363	2000	Days to heading	139	2-rowed	facultative	missing
IG_126373	2000	Days to heading	135	2-rowed	facultative	missing
IG_125719	2000	Days to heading	132	2-rowed	facultative	missing
IG_125817	2000	Days to heading	128	2-rowed	facultative	missing
IG_125818	2000	Days to heading	128	2-rowed	facultative	missing
IG_125843	2000	Days to heading	124	2-rowed	facultative	missing
IG_125853	2000	Days to heading	124	2-rowed	facultative	missing
IG_32792	2001	Days to heading	126	2-rowed	facultative	missing
IG_128072	2001	Days to heading	126	2-rowed	facultative	missing
IG_128073	2001	Days to heading	131	2-rowed	facultative	missing
IG_128119	2001	Days to heading	126	2-rowed	facultative	missing
IG_128150	2001	Days to heading	126	2-rowed	facultative	missing
IG_128151	2001	Days to heading	131	2-rowed	facultative	available
IG_128175	2001	Days to heading	131	2-rowed	facultative	missing
IG_128191	2001	Days to heading	131	2-rowed	facultative	missing
IG_128196	2001	Days to heading	131	2-rowed	facultative	missing
IG_112165	2002	Days to heading	108	2-rowed	facultative	missing
IG_28723	2002	Days to heading	123	2-rowed	facultative	missing
IG_34438	2002	Days to heading	132	2-rowed	facultative	missing
IG_35909	2002	Days to heading	110	2-rowed	facultative	missing
IG_35925	2002	Days to heading	121	2-rowed	facultative	missing
IG_35933	2002	Days to heading	121	2-rowed	facultative	missing
IG_33717	2008	Days to heading	135	2-rowed	facultative	missing
IG_120770	2008	Days to heading	132	2-rowed	facultative	missing
IG_26274	1994	Days to heading	151	2-rowed	facultative	missing
IG_31496	1994	Days to heading	139	2-rowed	facultative	missing
IG_32755	1994	Days to heading	137	2-rowed	facultative	missing
IG_32756	1994	Days to heading	141	2-rowed	facultative	missing
IG_32757	1994	Days to heading	141	2-rowed	facultative	missing
IG_32758	1994	Days to heading	141	2-rowed	facultative	missing
IG_32762	1994	Days to heading	141	2-rowed	facultative	missing
IG_32765	1994	Days to heading	141	2-rowed	facultative	missing
IG_32772	1994	Days to heading	139	2-rowed	facultative	missing
IG_32775	1994	Days to heading	141	2-rowed	facultative	missing
IG_32776	1994	Days to heading	137	2-rowed	facultative	available
IG_32777	1994	Days to heading	139	2-rowed	facultative	missing
IG_32779	1994	Days to heading	139	2-rowed	facultative	missing
IG_32783	1994	Days to heading	137	2-rowed	facultative	missing
IG_32789	1994	Days to heading	147	2-rowed	facultative	missing
IG_32792	1994	Days to heading	151	2-rowed	facultative	missing
IG_32798	1994	Days to heading	147	2-rowed	facultative	missing
IG_32802	1994	Days to heading	141	2-rowed	facultative	missing
IG_33089	1994	Days to heading	137	2-rowed	facultative	missing
IG_35541	1994	Days to heading	139	2-rowed	facultative	missing
IG_28684	1994	Days to heading	160	2-rowed	facultative	missing
IG_28684	1994	Days to heading	160	2-rowed	facultative	missing
IG_28684	1994	Days to heading	160	2-rowed	facultative	missing
IG_28704	1994	Days to heading	160	2-rowed	facultative	missing
IG_28704	1994	Days to heading	160	2-rowed	facultative	missing
IG_28704	1994	Days to heading	160	2-rowed	facultative	missing
IG_35566	1993	Days to heading	158	2-rowed	facultative	available
IG_35566	1993	Days to heading	154	2-rowed	facultative	available
IG_35566	1993	Days to heading	152	2-rowed	facultative	available
IG_35566	1993	Days to heading	158	2-rowed	facultative	available
IG_35566	1993	Days to heading	154	2-rowed	facultative	available
IG_38518	1993	Days to heading	154	2-rowed	facultative	missing
IG_28684	1993	Days to heading	152	2-rowed	facultative	missing
IG_28704	1993	Days to heading	158	2-rowed	facultative	missing
IG_24607	1993	Days to heading	154	2-rowed	facultative	missing
IG_24607	1993	Days to heading	150	2-rowed	facultative	missing
IG_24607	1993	Days to heading	150	2-rowed	facultative	missing
IG_28684	1995	Days to heading	154	2-rowed	facultative	missing
IG_28704	1995	Days to heading	154	2-rowed	facultative	missing
IG_25843	2009	Days to heading	97	2-rowed	facultative	available
IG_38595	2009	Days to heading	108	2-rowed	facultative	missing
IG_37764	2009	Days to heading	105	2-rowed	facultative	missing
IG_37765	2009	Days to heading	108	2-rowed	facultative	missing
IG_19074	2009	Days to heading	127	2-rowed	facultative	missing
IG_19938	2009	Days to heading	123	2-rowed	facultative	missing
IG_27259	2009	Days to heading	115	2-rowed	facultative	missing
IG_32755	2009	Days to heading	118	2-rowed	facultative	missing
IG_32756	2009	Days to heading	118	2-rowed	facultative	missing
IG_32757	2009	Days to heading	118	2-rowed	facultative	missing
IG_32758	2009	Days to heading	118	2-rowed	facultative	missing
IG_32762	2009	Days to heading	123	2-rowed	facultative	missing
IG_32765	2009	Days to heading	118	2-rowed	facultative	missing
IG_32772	2009	Days to heading	121	2-rowed	facultative	missing
IG_32775	2009	Days to heading	115	2-rowed	facultative	missing
IG_32776	2009	Days to heading	115	2-rowed	facultative	available
IG_32777	2009	Days to heading	115	2-rowed	facultative	missing
IG_32779	2009	Days to heading	115	2-rowed	facultative	missing
IG_32783	2009	Days to heading	118	2-rowed	facultative	missing
IG_32789	2009	Days to heading	125	2-rowed	facultative	missing
IG_32798	2009	Days to heading	125	2-rowed	facultative	missing
IG_32802	2009	Days to heading	115	2-rowed	facultative	missing
IG_33089	2009	Days to heading	121	2-rowed	facultative	missing
IG_35118	2009	Days to heading	118	2-rowed	facultative	missing
IG_35931	2009	Days to heading	118	2-rowed	facultative	missing
IG_38518	2009	Days to heading	125	2-rowed	facultative	missing
IG_38595	2011	Days to heading	118	2-rowed	facultative	missing
IG_38595	2011	Days to heading	92	2-rowed	facultative	missing
IG_38595	2011	Days to heading	92	2-rowed	facultative	missing
IG_32757	2018	Days to heading	99	2-rowed	facultative	missing
IG_32758	2018	Days to heading	112	2-rowed	facultative	missing
IG_32762	2018	Days to heading	112	2-rowed	facultative	missing
IG_32765	2018	Days to heading	110	2-rowed	facultative	missing
IG_32772	2018	Days to heading	112	2-rowed	facultative	missing
IG_32775	2018	Days to heading	110	2-rowed	facultative	missing
IG_32779	2018	Days to heading	110	2-rowed	facultative	missing
IG_32783	2018	Days to heading	110	2-rowed	facultative	missing
IG_32789	2018	Days to heading	118	2-rowed	facultative	missing
IG_32798	2018	Days to heading	120	2-rowed	facultative	missing
IG_33108	2018	Days to heading	110	2-rowed	facultative	missing
IG_33159	2018	Days to heading	109	2-rowed	facultative	missing
IG_33563	2018	Days to heading	110	2-rowed	facultative	missing
IG_33564	2018	Days to heading	113	2-rowed	facultative	missing
IG_33715	2018	Days to heading	98	2-rowed	facultative	missing
IG_33718	2018	Days to heading	115	2-rowed	facultative	missing
IG_33753	2018	Days to heading	110	2-rowed	facultative	missing
IG_33783	2018	Days to heading	126	2-rowed	facultative	missing
IG_33787	2018	Days to heading	120	2-rowed	facultative	missing
IG_33788	2018	Days to heading	113	2-rowed	facultative	missing
IG_33887	2018	Days to heading	115	2-rowed	facultative	missing
IG_34132	2018	Days to heading	109	2-rowed	facultative	missing
IG_34134	2018	Days to heading	98	2-rowed	facultative	missing
IG_34143	2018	Days to heading	126	2-rowed	facultative	missing
IG_34200	2018	Days to heading	110	2-rowed	facultative	missing
IG_108971	2017	Days to heading	127	2-rowed	facultative	missing
IG_17419	2017	Days to heading	149	2-rowed	facultative	available
IG_28547	2017	Days to heading	149	2-rowed	facultative	missing
IG_32756	2017	Days to heading	133	2-rowed	facultative	missing
IG_32758	2017	Days to heading	133	2-rowed	facultative	missing
IG_32762	2017	Days to heading	139	2-rowed	facultative	missing
IG_32776	2017	Days to heading	133	2-rowed	facultative	available
IG_32777	2017	Days to heading	133	2-rowed	facultative	missing
IG_32798	2017	Days to heading	149	2-rowed	facultative	missing
IG_35754	2017	Days to heading	140	2-rowed	facultative	missing
IG_35825	2017	Days to heading	153	2-rowed	facultative	missing
IG_37764	2017	Days to heading	139	2-rowed	facultative	missing
IG_35713	2017	Days to heading	145	2-rowed	facultative	missing
IG_17108	2016	Days to heading	139	2-rowed	facultative	missing
IG_17418	2016	Days to heading	127	2-rowed	facultative	available
IG_17467	2016	Days to heading	111	2-rowed	facultative	missing
IG_18025	2016	Days to heading	108	2-rowed	facultative	missing
IG_18102	2016	Days to heading	131	2-rowed	facultative	missing
IG_18863	2016	Days to heading	133	2-rowed	facultative	available
IG_19072	2016	Days to heading	137	2-rowed	facultative	available
IG_19745	2016	Days to heading	86	2-rowed	facultative	missing
IG_19876	2016	Days to heading	131	2-rowed	facultative	missing
IG_19994	2016	Days to heading	131	2-rowed	facultative	missing
IG_20770	2016	Days to heading	131	2-rowed	facultative	missing
IG_20771	2016	Days to heading	130	2-rowed	facultative	missing
IG_20989	2016	Days to heading	107	2-rowed	facultative	missing
IG_21077	2016	Days to heading	121	2-rowed	facultative	missing
IG_21366	2016	Days to heading	108	2-rowed	facultative	available
IG_21413	2016	Days to heading	141	2-rowed	facultative	available
IG_21471	2016	Days to heading	130	2-rowed	facultative	missing
IG_21476	2016	Days to heading	120	2-rowed	facultative	available
IG_21608	2016	Days to heading	133	2-rowed	facultative	available
IG_21620	2016	Days to heading	131	2-rowed	facultative	missing
IG_21654	2016	Days to heading	131	2-rowed	facultative	missing
IG_21711	2016	Days to heading	121	2-rowed	facultative	available
IG_22359	2016	Days to heading	131	2-rowed	facultative	missing
IG_23009	2016	Days to heading	133	2-rowed	facultative	available
IG_24399	2016	Days to heading	108	2-rowed	facultative	missing
IG_24607	2016	Days to heading	131	2-rowed	facultative	missing
IG_24690	2016	Days to heading	146	2-rowed	facultative	missing
IG_24758	2016	Days to heading	144	2-rowed	facultative	missing
IG_25192	2016	Days to heading	121	2-rowed	facultative	available
IG_25207	2016	Days to heading	120	2-rowed	facultative	missing
IG_25288	2016	Days to heading	120	2-rowed	facultative	missing
IG_25517	2016	Days to heading	128	2-rowed	facultative	missing
IG_25616	2016	Days to heading	108	2-rowed	facultative	missing
IG_25833	2016	Days to heading	121	2-rowed	facultative	missing
IG_25843	2016	Days to heading	97	2-rowed	facultative	available
IG_25844	2016	Days to heading	108	2-rowed	facultative	missing
IG_25868	2016	Days to heading	106	2-rowed	facultative	available
IG_25947	2016	Days to heading	130	2-rowed	facultative	available
IG_25972	2016	Days to heading	130	2-rowed	facultative	missing
IG_26318	2016	Days to heading	106	2-rowed	facultative	missing
IG_26321	2016	Days to heading	121	2-rowed	facultative	missing
IG_26354	2016	Days to heading	132	2-rowed	facultative	missing
IG_26383	2016	Days to heading	120	2-rowed	facultative	missing
IG_26385	2016	Days to heading	96	2-rowed	facultative	available
IG_26646	2016	Days to heading	120	2-rowed	facultative	missing
IG_26650	2016	Days to heading	131	2-rowed	facultative	missing
IG_26669	2016	Days to heading	121	2-rowed	facultative	missing
IG_26731	2016	Days to heading	102	2-rowed	facultative	available
IG_26759	2016	Days to heading	115	2-rowed	facultative	missing
IG_26770	2016	Days to heading	121	2-rowed	facultative	missing
IG_26879	2016	Days to heading	106	2-rowed	facultative	missing
IG_26881	2016	Days to heading	105	2-rowed	facultative	missing
IG_27028	2016	Days to heading	121	2-rowed	facultative	missing
IG_27106	2016	Days to heading	141	2-rowed	facultative	missing
IG_27192	2016	Days to heading	121	2-rowed	facultative	missing
IG_27193	2016	Days to heading	121	2-rowed	facultative	missing
IG_27203	2016	Days to heading	120	2-rowed	facultative	missing
IG_27228	2016	Days to heading	109	2-rowed	facultative	missing
IG_27229	2016	Days to heading	131	2-rowed	facultative	missing
IG_27263	2016	Days to heading	132	2-rowed	facultative	missing
IG_27273	2016	Days to heading	120	2-rowed	facultative	available
IG_27321	2016	Days to heading	116	2-rowed	facultative	missing
IG_27322	2016	Days to heading	130	2-rowed	facultative	available
IG_27327	2016	Days to heading	132	2-rowed	facultative	available
IG_27335	2016	Days to heading	116	2-rowed	facultative	available
IG_27337	2016	Days to heading	116	2-rowed	facultative	missing
IG_27431	2016	Days to heading	132	2-rowed	facultative	missing
IG_27456	2016	Days to heading	121	2-rowed	facultative	missing
IG_27488	2016	Days to heading	121	2-rowed	facultative	missing
IG_27521	2016	Days to heading	132	2-rowed	facultative	available
IG_27526	2016	Days to heading	121	2-rowed	facultative	missing
IG_27673	2016	Days to heading	120	2-rowed	facultative	available
IG_27936	2016	Days to heading	117	2-rowed	facultative	missing
IG_28072	2016	Days to heading	116	2-rowed	facultative	missing
IG_28277	2016	Days to heading	104	2-rowed	facultative	available
IG_28280	2016	Days to heading	104	2-rowed	facultative	missing
IG_28517	2016	Days to heading	104	2-rowed	facultative	missing
IG_28536	2016	Days to heading	117	2-rowed	facultative	available
IG_28541	2016	Days to heading	117	2-rowed	facultative	available
IG_28568	2016	Days to heading	117	2-rowed	facultative	available
IG_28572	2016	Days to heading	117	2-rowed	facultative	missing
IG_28576	2016	Days to heading	117	2-rowed	facultative	available
IG_28577	2016	Days to heading	117	2-rowed	facultative	missing
IG_28599	2016	Days to heading	105	2-rowed	facultative	available
IG_28665	2016	Days to heading	117	2-rowed	facultative	missing
IG_28670	2016	Days to heading	117	2-rowed	facultative	available
IG_28674	2016	Days to heading	117	2-rowed	facultative	available
IG_28678	2016	Days to heading	117	2-rowed	facultative	missing
IG_28679	2016	Days to heading	116	2-rowed	facultative	missing
IG_28680	2016	Days to heading	117	2-rowed	facultative	missing
IG_28682	2016	Days to heading	117	2-rowed	facultative	missing
IG_28684	2016	Days to heading	117	2-rowed	facultative	missing
IG_28685	2016	Days to heading	117	2-rowed	facultative	missing
IG_28703	2016	Days to heading	117	2-rowed	facultative	missing
IG_28704	2016	Days to heading	117	2-rowed	facultative	missing
IG_28705	2016	Days to heading	117	2-rowed	facultative	missing
IG_28709	2016	Days to heading	117	2-rowed	facultative	available
IG_28715	2016	Days to heading	117	2-rowed	facultative	available
IG_28723	2016	Days to heading	110	2-rowed	facultative	missing
IG_28726	2016	Days to heading	117	2-rowed	facultative	missing
IG_28731	2016	Days to heading	117	2-rowed	facultative	missing
IG_28733	2016	Days to heading	117	2-rowed	facultative	available
IG_28739	2016	Days to heading	117	2-rowed	facultative	available
IG_28740	2016	Days to heading	117	2-rowed	facultative	missing
IG_28745	2016	Days to heading	117	2-rowed	facultative	available
IG_28756	2016	Days to heading	117	2-rowed	facultative	missing
IG_28760	2016	Days to heading	117	2-rowed	facultative	missing
IG_28762	2016	Days to heading	117	2-rowed	facultative	missing
IG_28767	2016	Days to heading	117	2-rowed	facultative	available
IG_28769	2016	Days to heading	105	2-rowed	facultative	missing
IG_28773	2016	Days to heading	90	2-rowed	facultative	missing
IG_28802	2016	Days to heading	117	2-rowed	facultative	available
IG_28820	2016	Days to heading	117	2-rowed	facultative	available
IG_28999	2016	Days to heading	117	2-rowed	facultative	available
IG_32776	2017	Days to heading	105	2-rowed	facultative	available
IG_33752	2017	Days to heading	109	2-rowed	facultative	available
IG_33975	2017	Days to heading	91	2-rowed	facultative	missing
IG_33987	2017	Days to heading	91	2-rowed	facultative	available
IG_34380	2017	Days to heading	101	2-rowed	facultative	missing
IG_34382	2017	Days to heading	102	2-rowed	facultative	missing
IG_34409	2017	Days to heading	106	2-rowed	facultative	missing
IG_34411	2017	Days to heading	123	2-rowed	facultative	missing
IG_34413	2017	Days to heading	106	2-rowed	facultative	missing
IG_34415	2017	Days to heading	109	2-rowed	facultative	available
IG_34416	2017	Days to heading	106	2-rowed	facultative	missing
IG_34421	2017	Days to heading	106	2-rowed	facultative	missing
IG_34423	2017	Days to heading	106	2-rowed	facultative	missing
IG_34424	2017	Days to heading	110	2-rowed	facultative	missing
IG_34433	2017	Days to heading	122	2-rowed	facultative	missing
IG_34435	2017	Days to heading	105	2-rowed	facultative	missing
IG_34438	2017	Days to heading	91	2-rowed	facultative	missing
IG_34443	2017	Days to heading	106	2-rowed	facultative	missing
IG_34454	2017	Days to heading	120	2-rowed	facultative	missing
IG_34457	2017	Days to heading	91	2-rowed	facultative	missing
IG_35057	2017	Days to heading	102	2-rowed	facultative	available
IG_35122	2017	Days to heading	91	2-rowed	facultative	available
IG_35150	2017	Days to heading	88	2-rowed	facultative	missing
IG_35159	2017	Days to heading	88	2-rowed	facultative	missing
IG_35160	2017	Days to heading	88	2-rowed	facultative	missing
IG_35161	2017	Days to heading	88	2-rowed	facultative	missing
IG_35162	2017	Days to heading	91	2-rowed	facultative	available
IG_35529	2017	Days to heading	88	2-rowed	facultative	available
IG_35566	2017	Days to heading	124	2-rowed	facultative	available
IG_35775	2017	Days to heading	102	2-rowed	facultative	missing
IG_35784	2017	Days to heading	101	2-rowed	facultative	missing
IG_35793	2017	Days to heading	102	2-rowed	facultative	missing
IG_35823	2017	Days to heading	84	2-rowed	facultative	available
IG_35827	2017	Days to heading	101	2-rowed	facultative	missing
IG_35895	2017	Days to heading	91	2-rowed	facultative	missing
IG_35909	2017	Days to heading	87	2-rowed	facultative	missing
IG_35917	2017	Days to heading	90	2-rowed	facultative	missing
IG_35950	2017	Days to heading	91	2-rowed	facultative	missing
IG_35957	2017	Days to heading	91	2-rowed	facultative	missing
IG_36287	2017	Days to heading	109	2-rowed	facultative	available
IG_36349	2017	Days to heading	102	2-rowed	facultative	missing
IG_36350	2017	Days to heading	105	2-rowed	facultative	missing
IG_36353	2017	Days to heading	91	2-rowed	facultative	missing
IG_37208	2017	Days to heading	100	2-rowed	facultative	missing
IG_37671	2017	Days to heading	87	2-rowed	facultative	missing
IG_38307	2017	Days to heading	91	2-rowed	facultative	available
IG_38314	2017	Days to heading	91	2-rowed	facultative	available
IG_38316	2017	Days to heading	91	2-rowed	facultative	available
IG_38338	2017	Days to heading	101	2-rowed	facultative	missing
IG_38368	2017	Days to heading	102	2-rowed	facultative	available
IG_38371	2017	Days to heading	104	2-rowed	facultative	missing
IG_38383	2017	Days to heading	109	2-rowed	facultative	available
IG_38396	2017	Days to heading	91	2-rowed	facultative	available
IG_38404	2017	Days to heading	102	2-rowed	facultative	missing
IG_38465	2017	Days to heading	109	2-rowed	facultative	available
IG_38493	2017	Days to heading	105	2-rowed	facultative	missing
IG_38501	2017	Days to heading	106	2-rowed	facultative	available
IG_38518	2017	Days to heading	94	2-rowed	facultative	missing
IG_120773	2017	Days to heading	96	2-rowed	facultative	available
IG_125843	2017	Days to heading	96	2-rowed	facultative	missing
IG_128151	2017	Days to heading	105	2-rowed	facultative	available
IG_17115	2017	Days to heading	105	2-rowed	facultative	missing
IG_17300	2017	Days to heading	105	2-rowed	facultative	missing
IG_17301	2017	Days to heading	106	2-rowed	facultative	missing
IG_17419	2017	Days to heading	105	2-rowed	facultative	available
IG_17743	2017	Days to heading	105	2-rowed	facultative	missing
IG_17903	2017	Days to heading	104	2-rowed	facultative	missing
IG_18076	2017	Days to heading	124	2-rowed	facultative	missing
IG_18126	2017	Days to heading	110	2-rowed	facultative	missing
IG_18129	2017	Days to heading	110	2-rowed	facultative	missing
IG_18416	2017	Days to heading	121	2-rowed	facultative	missing
IG_35144	2019	Days to heading	105	2-rowed	facultative	missing
IG_35918	2019	Days to heading	106	2-rowed	facultative	missing
IG_35943	2019	Days to heading	107	2-rowed	facultative	missing
IG_35932	2019	Days to heading	107	2-rowed	facultative	missing
IG_35928	2019	Days to heading	107	2-rowed	facultative	missing
IG_35915	2019	Days to heading	107	2-rowed	facultative	missing
IG_34966	2019	Days to heading	107	2-rowed	facultative	missing
IG_34458	2019	Days to heading	107	2-rowed	facultative	missing
IG_35940	2019	Days to heading	108	2-rowed	facultative	missing
IG_35931	2019	Days to heading	108	2-rowed	facultative	missing
IG_34920	2019	Days to heading	108	2-rowed	facultative	missing
IG_21278	2019	Days to heading	109	2-rowed	facultative	missing
IG_21103	2019	Days to heading	109	2-rowed	facultative	missing
IG_35837	2019	Days to heading	109	2-rowed	facultative	missing
IG_35716	2019	Days to heading	109	2-rowed	facultative	missing
IG_34949	2019	Days to heading	109	2-rowed	facultative	missing
IG_34418	2019	Days to heading	109	2-rowed	facultative	missing
IG_22184	2019	Days to heading	110	2-rowed	facultative	missing
IG_22183	2019	Days to heading	110	2-rowed	facultative	missing
IG_22114	2019	Days to heading	110	2-rowed	facultative	missing
IG_21724	2019	Days to heading	110	2-rowed	facultative	missing
IG_21459	2019	Days to heading	110	2-rowed	facultative	missing
IG_21412	2019	Days to heading	110	2-rowed	facultative	missing
IG_21315	2019	Days to heading	110	2-rowed	facultative	missing
IG_21314	2019	Days to heading	110	2-rowed	facultative	missing
IG_21313	2019	Days to heading	110	2-rowed	facultative	missing
IG_21295	2019	Days to heading	110	2-rowed	facultative	missing
IG_21271	2019	Days to heading	110	2-rowed	facultative	missing
IG_19831	2019	Days to heading	110	2-rowed	facultative	missing
IG_112759	2019	Days to heading	110	2-rowed	facultative	missing
IG_108960	2019	Days to heading	110	2-rowed	facultative	missing
IG_108938	2019	Days to heading	110	2-rowed	facultative	missing
IG_108907	2019	Days to heading	110	2-rowed	facultative	missing
IG_38469	2019	Days to heading	110	2-rowed	facultative	missing
IG_38397	2019	Days to heading	110	2-rowed	facultative	missing
IG_38364	2019	Days to heading	110	2-rowed	facultative	missing
IG_38305	2019	Days to heading	110	2-rowed	facultative	missing
IG_37765	2019	Days to heading	110	2-rowed	facultative	missing
IG_36395	2019	Days to heading	110	2-rowed	facultative	missing
IG_36352	2019	Days to heading	110	2-rowed	facultative	missing
IG_35139	2019	Days to heading	110	2-rowed	facultative	missing
IG_34456	2019	Days to heading	110	2-rowed	facultative	missing
IG_34453	2019	Days to heading	110	2-rowed	facultative	missing
IG_34452	2019	Days to heading	110	2-rowed	facultative	missing
IG_34442	2019	Days to heading	110	2-rowed	facultative	missing
IG_34441	2019	Days to heading	110	2-rowed	facultative	missing
IG_34430	2019	Days to heading	110	2-rowed	facultative	missing
IG_34410	2019	Days to heading	110	2-rowed	facultative	missing
IG_34378	2019	Days to heading	110	2-rowed	facultative	missing
IG_21626	2019	Days to heading	111	2-rowed	facultative	missing
IG_21305	2019	Days to heading	111	2-rowed	facultative	missing
IG_21264	2019	Days to heading	111	2-rowed	facultative	missing
IG_21059	2019	Days to heading	111	2-rowed	facultative	missing
IG_20031	2019	Days to heading	111	2-rowed	facultative	missing
IG_19926	2019	Days to heading	111	2-rowed	facultative	missing
IG_19850	2019	Days to heading	111	2-rowed	facultative	missing
IG_128073	2019	Days to heading	111	2-rowed	facultative	missing
IG_108961	2019	Days to heading	111	2-rowed	facultative	missing
IG_38502	2019	Days to heading	111	2-rowed	facultative	missing
IG_38384	2019	Days to heading	111	2-rowed	facultative	missing
IG_38330	2019	Days to heading	111	2-rowed	facultative	missing
IG_37737	2019	Days to heading	111	2-rowed	facultative	missing
IG_36252	2019	Days to heading	111	2-rowed	facultative	missing
IG_36250	2019	Days to heading	111	2-rowed	facultative	missing
IG_34422	2019	Days to heading	111	2-rowed	facultative	missing
IG_112760	2019	Days to heading	123	2-rowed	facultative	missing
IG_34437	2019	Days to heading	123	2-rowed	facultative	missing
IG_19074	2019	Days to heading	124	2-rowed	facultative	missing
IG_115960	2019	Days to heading	124	2-rowed	facultative	missing
IG_113050	2019	Days to heading	124	2-rowed	facultative	missing
IG_113009	2019	Days to heading	124	2-rowed	facultative	missing
IG_112762	2019	Days to heading	124	2-rowed	facultative	missing
IG_35921	2019	Days to heading	105	2-rowed	facultative	missing
IG_35902	2019	Days to heading	104	2-rowed	facultative	missing
IG_35128	2019	Days to heading	103	2-rowed	facultative	missing
IG_35828	2019	Days to heading	103	2-rowed	facultative	missing
IG_35121	2019	Days to heading	101	2-rowed	facultative	missing
IG_35152	2019	Days to heading	101	2-rowed	facultative	missing
IG_35780	2019	Days to heading	101	2-rowed	facultative	missing
IG_35933	2019	Days to heading	101	2-rowed	facultative	missing
IG_35934	2019	Days to heading	101	2-rowed	facultative	missing
IG_35936	2019	Days to heading	101	2-rowed	facultative	missing
IG_35938	2019	Days to heading	101	2-rowed	facultative	missing
IG_35944	2019	Days to heading	101	2-rowed	facultative	missing
IG_35948	2019	Days to heading	101	2-rowed	facultative	missing
IG_38328	2019	Days to heading	101	2-rowed	facultative	missing
IG_38331	2019	Days to heading	101	2-rowed	facultative	missing
IG_108919	2019	Days to heading	101	2-rowed	facultative	missing
IG_108971	2019	Days to heading	101	2-rowed	facultative	missing
IG_125677	2019	Days to heading	101	2-rowed	facultative	missing
IG_125853	2019	Days to heading	101	2-rowed	facultative	missing
IG_18113	2019	Days to heading	101	2-rowed	facultative	missing
IG_34911	2019	Days to heading	100	2-rowed	facultative	missing
IG_35158	2019	Days to heading	100	2-rowed	facultative	missing
IG_35174	2019	Days to heading	100	2-rowed	facultative	missing
IG_35920	2019	Days to heading	100	2-rowed	facultative	missing
IG_35927	2019	Days to heading	100	2-rowed	facultative	missing
IG_35949	2019	Days to heading	100	2-rowed	facultative	missing
IG_35985	2019	Days to heading	100	2-rowed	facultative	missing
IG_35163	2019	Days to heading	99	2-rowed	facultative	missing
IG_35930	2019	Days to heading	99	2-rowed	facultative	missing
IG_125908	2019	Days to heading	116	2-rowed	facultative	missing
IG_126373	2019	Days to heading	141	2-rowed	facultative	missing
IG_112697	2019	Days to heading	140	2-rowed	facultative	missing
IG_128175	2019	Days to heading	139	2-rowed	facultative	missing
IG_125719	2019	Days to heading	138	2-rowed	facultative	missing
IG_128150	2019	Days to heading	138	2-rowed	facultative	missing
IG_20774	2019	Days to heading	137	2-rowed	facultative	missing
IG_38595	2019	Days to heading	136	2-rowed	facultative	missing
IG_107036	2019	Days to heading	136	2-rowed	facultative	missing
IG_21601	2019	Days to heading	135	2-rowed	facultative	missing
IG_19938	2019	Days to heading	134	2-rowed	facultative	missing
IG_21308	2019	Days to heading	134	2-rowed	facultative	missing
IG_21596	2019	Days to heading	134	2-rowed	facultative	missing
IG_21296	2019	Days to heading	130	2-rowed	facultative	missing
IG_21379	2019	Days to heading	130	2-rowed	facultative	missing
IG_125817	2019	Days to heading	129	2-rowed	facultative	missing
IG_20999	2019	Days to heading	129	2-rowed	facultative	missing
IG_21285	2019	Days to heading	129	2-rowed	facultative	missing
IG_22179	2019	Days to heading	129	2-rowed	facultative	missing
IG_38317	2019	Days to heading	128	2-rowed	facultative	missing
IG_20985	2019	Days to heading	128	2-rowed	facultative	missing
IG_21050	2019	Days to heading	128	2-rowed	facultative	missing
IG_21317	2019	Days to heading	128	2-rowed	facultative	missing
IG_21391	2019	Days to heading	128	2-rowed	facultative	missing
IG_21609	2019	Days to heading	128	2-rowed	facultative	missing
IG_21675	2019	Days to heading	128	2-rowed	facultative	missing
IG_38318	2019	Days to heading	127	2-rowed	facultative	missing
IG_38319	2019	Days to heading	127	2-rowed	facultative	missing
IG_21124	2019	Days to heading	127	2-rowed	facultative	missing
IG_21417	2019	Days to heading	127	2-rowed	facultative	missing
IG_21436	2019	Days to heading	127	2-rowed	facultative	missing
IG_21451	2019	Days to heading	127	2-rowed	facultative	missing
IG_21467	2019	Days to heading	127	2-rowed	facultative	missing
IG_21531	2019	Days to heading	127	2-rowed	facultative	missing
IG_21674	2019	Days to heading	127	2-rowed	facultative	missing
IG_38306	2019	Days to heading	126	2-rowed	facultative	missing
IG_125788	2019	Days to heading	126	2-rowed	facultative	missing
IG_128072	2019	Days to heading	126	2-rowed	facultative	missing
IG_21316	2019	Days to heading	126	2-rowed	facultative	missing
IG_21444	2019	Days to heading	126	2-rowed	facultative	missing
IG_21673	2019	Days to heading	126	2-rowed	facultative	missing
IG_38366	2019	Days to heading	125	2-rowed	facultative	missing
IG_128196	2019	Days to heading	125	2-rowed	facultative	missing
IG_38346	2019	Days to heading	124	2-rowed	facultative	missing
IG_38365	2019	Days to heading	124	2-rowed	facultative	missing
IG_107035	2019	Days to heading	124	2-rowed	facultative	missing
IG_108966	2019	Days to heading	124	2-rowed	facultative	missing
IG_21321	2019	Days to heading	124	2-rowed	facultative	missing
IG_21410	2019	Days to heading	124	2-rowed	facultative	missing
IG_21439	2019	Days to heading	124	2-rowed	facultative	missing
IG_22127	2019	Days to heading	124	2-rowed	facultative	missing
IG_34425	2019	Days to heading	123	2-rowed	facultative	missing
IG_34434	2019	Days to heading	123	2-rowed	facultative	missing
IG_38359	2019	Days to heading	123	2-rowed	facultative	missing
IG_38362	2019	Days to heading	123	2-rowed	facultative	missing
IG_38394	2019	Days to heading	123	2-rowed	facultative	missing
IG_38395	2019	Days to heading	123	2-rowed	facultative	missing
IG_108929	2019	Days to heading	123	2-rowed	facultative	missing
IG_21688	2019	Days to heading	123	2-rowed	facultative	missing
IG_38315	2019	Days to heading	122	2-rowed	facultative	missing
IG_38345	2019	Days to heading	122	2-rowed	facultative	missing
IG_38380	2019	Days to heading	122	2-rowed	facultative	missing
IG_38385	2019	Days to heading	122	2-rowed	facultative	missing
IG_108928	2019	Days to heading	122	2-rowed	facultative	missing
IG_22141	2019	Days to heading	122	2-rowed	facultative	missing
IG_34412	2019	Days to heading	121	2-rowed	facultative	missing
IG_34436	2019	Days to heading	121	2-rowed	facultative	missing
IG_21304	2019	Days to heading	121	2-rowed	facultative	missing
IG_21462	2019	Days to heading	121	2-rowed	facultative	missing
IG_38337	2019	Days to heading	120	2-rowed	facultative	missing
IG_38393	2019	Days to heading	120	2-rowed	facultative	missing
IG_38600	2019	Days to heading	120	2-rowed	facultative	missing
IG_108924	2019	Days to heading	120	2-rowed	facultative	missing
IG_128191	2019	Days to heading	120	2-rowed	facultative	missing
IG_21468	2019	Days to heading	120	2-rowed	facultative	missing
IG_34420	2019	Days to heading	119	2-rowed	facultative	missing
IG_36507	2019	Days to heading	119	2-rowed	facultative	missing
IG_38323	2019	Days to heading	119	2-rowed	facultative	missing
IG_38377	2019	Days to heading	119	2-rowed	facultative	missing
IG_38478	2019	Days to heading	119	2-rowed	facultative	missing
IG_108921	2019	Days to heading	119	2-rowed	facultative	missing
IG_108923	2019	Days to heading	119	2-rowed	facultative	missing
IG_108931	2019	Days to heading	119	2-rowed	facultative	missing
IG_108939	2019	Days to heading	119	2-rowed	facultative	missing
IG_108991	2019	Days to heading	119	2-rowed	facultative	missing
IG_17108	1983	Plant height	95	2-rowed	facultative	missing
IG_17115	1983	Plant height	105	2-rowed	facultative	missing
IG_17298	1983	Plant height	85	2-rowed	facultative	missing
IG_17300	1983	Plant height	85	2-rowed	facultative	missing
IG_17301	1983	Plant height	85	2-rowed	facultative	missing
IG_17338	1983	Plant height	85	2-rowed	facultative	missing
IG_17418	1983	Plant height	75	2-rowed	facultative	available
IG_17419	1983	Plant height	95	2-rowed	facultative	available
IG_17467	1983	Plant height	95	2-rowed	facultative	missing
IG_17743	1983	Plant height	70	2-rowed	facultative	missing
IG_17903	1983	Plant height	90	2-rowed	facultative	missing
IG_17937	1983	Plant height	75	2-rowed	facultative	missing
IG_18025	1983	Plant height	90	2-rowed	facultative	missing
IG_18076	1983	Plant height	90	2-rowed	facultative	missing
IG_18101	1983	Plant height	85	2-rowed	facultative	missing
IG_18102	1983	Plant height	70	2-rowed	facultative	missing
IG_18113	1983	Plant height	105	2-rowed	facultative	missing
IG_18114	1983	Plant height	95	2-rowed	facultative	missing
IG_18126	1983	Plant height	100	2-rowed	facultative	missing
IG_18129	1983	Plant height	95	2-rowed	facultative	missing
IG_18416	1983	Plant height	105	2-rowed	facultative	missing
IG_18863	1983	Plant height	85	2-rowed	facultative	available
IG_18913	1983	Plant height	80	2-rowed	facultative	missing
IG_18924	1983	Plant height	80	2-rowed	facultative	missing
IG_19072	1983	Plant height	90	2-rowed	facultative	available
IG_19073	1983	Plant height	100	2-rowed	facultative	missing
IG_19074	1983	Plant height	110	2-rowed	facultative	missing
IG_19087	1983	Plant height	90	2-rowed	facultative	missing
IG_19107	1983	Plant height	95	2-rowed	facultative	missing
IG_19259	1983	Plant height	100	2-rowed	facultative	missing
IG_19537	1983	Plant height	85	2-rowed	facultative	missing
IG_19728	1983	Plant height	90	2-rowed	facultative	missing
IG_19729	1983	Plant height	85	2-rowed	facultative	missing
IG_19745	1983	Plant height	75	2-rowed	facultative	missing
IG_19759	1983	Plant height	80	2-rowed	facultative	missing
IG_19802	1983	Plant height	75	2-rowed	facultative	missing
IG_19812	1983	Plant height	80	2-rowed	facultative	missing
IG_19824	1983	Plant height	80	2-rowed	facultative	missing
IG_19829	1983	Plant height	85	2-rowed	facultative	missing
IG_19831	1983	Plant height	90	2-rowed	facultative	missing
IG_19834	1983	Plant height	80	2-rowed	facultative	missing
IG_19835	1983	Plant height	90	2-rowed	facultative	missing
IG_19850	1983	Plant height	81	2-rowed	facultative	missing
IG_19851	1983	Plant height	75	2-rowed	facultative	missing
IG_19863	1983	Plant height	85	2-rowed	facultative	missing
IG_19876	1984	Plant height	50	2-rowed	facultative	missing
IG_19926	1984	Plant height	45	2-rowed	facultative	missing
IG_19938	1984	Plant height	45	2-rowed	facultative	missing
IG_19994	1984	Plant height	45	2-rowed	facultative	missing
IG_20012	1984	Plant height	35	2-rowed	facultative	missing
IG_20013	1984	Plant height	40	2-rowed	facultative	missing
IG_20014	1984	Plant height	40	2-rowed	facultative	missing
IG_20026	1984	Plant height	40	2-rowed	facultative	missing
IG_20031	1984	Plant height	45	2-rowed	facultative	missing
IG_20033	1984	Plant height	45	2-rowed	facultative	missing
IG_20745	1984	Plant height	60	2-rowed	facultative	missing
IG_20767	1984	Plant height	55	2-rowed	facultative	missing
IG_20768	1984	Plant height	45	2-rowed	facultative	missing
IG_20769	1984	Plant height	45	2-rowed	facultative	missing
IG_20770	1984	Plant height	45	2-rowed	facultative	missing
IG_20771	1984	Plant height	35	2-rowed	facultative	missing
IG_20772	1984	Plant height	40	2-rowed	facultative	missing
IG_20773	1984	Plant height	50	2-rowed	facultative	missing
IG_20774	1984	Plant height	50	2-rowed	facultative	missing
IG_20985	1984	Plant height	45	2-rowed	facultative	missing
IG_20989	1984	Plant height	70	2-rowed	facultative	missing
IG_20999	1984	Plant height	45	2-rowed	facultative	missing
IG_21005	1984	Plant height	45	2-rowed	facultative	missing
IG_21050	1984	Plant height	40	2-rowed	facultative	missing
IG_21059	1984	Plant height	35	2-rowed	facultative	missing
IG_21077	1984	Plant height	50	2-rowed	facultative	missing
IG_21103	1984	Plant height	55	2-rowed	facultative	missing
IG_21122	1984	Plant height	50	2-rowed	facultative	missing
IG_21124	1984	Plant height	60	2-rowed	facultative	missing
IG_21264	1984	Plant height	45	2-rowed	facultative	missing
IG_21271	1984	Plant height	50	2-rowed	facultative	missing
IG_21278	1984	Plant height	50	2-rowed	facultative	missing
IG_21285	1984	Plant height	65	2-rowed	facultative	missing
IG_21295	1984	Plant height	50	2-rowed	facultative	missing
IG_21296	1984	Plant height	45	2-rowed	facultative	missing
IG_21303	1984	Plant height	50	2-rowed	facultative	missing
IG_21304	1984	Plant height	50	2-rowed	facultative	missing
IG_21305	1984	Plant height	55	2-rowed	facultative	missing
IG_21308	1984	Plant height	50	2-rowed	facultative	missing
IG_21313	1984	Plant height	45	2-rowed	facultative	missing
IG_21314	1984	Plant height	40	2-rowed	facultative	missing
IG_21315	1984	Plant height	45	2-rowed	facultative	missing
IG_21316	1984	Plant height	40	2-rowed	facultative	missing
IG_21317	1984	Plant height	45	2-rowed	facultative	missing
IG_21319	1984	Plant height	50	2-rowed	facultative	missing
IG_21321	1984	Plant height	55	2-rowed	facultative	missing
IG_21322	1984	Plant height	50	2-rowed	facultative	missing
IG_21366	1984	Plant height	45	2-rowed	facultative	available
IG_21373	1984	Plant height	45	2-rowed	facultative	missing
IG_21379	1984	Plant height	50	2-rowed	facultative	missing
IG_21391	1984	Plant height	50	2-rowed	facultative	missing
IG_21410	1984	Plant height	55	2-rowed	facultative	missing
IG_21412	1984	Plant height	50	2-rowed	facultative	missing
IG_21413	1984	Plant height	40	2-rowed	facultative	available
IG_21415	1984	Plant height	50	2-rowed	facultative	missing
IG_21417	1984	Plant height	50	2-rowed	facultative	missing
IG_21418	1984	Plant height	50	2-rowed	facultative	missing
IG_21435	1984	Plant height	55	2-rowed	facultative	missing
IG_21436	1984	Plant height	50	2-rowed	facultative	missing
IG_21437	1984	Plant height	50	2-rowed	facultative	missing
IG_21438	1984	Plant height	50	2-rowed	facultative	missing
IG_21439	1984	Plant height	55	2-rowed	facultative	missing
IG_21444	1984	Plant height	55	2-rowed	facultative	missing
IG_21451	1984	Plant height	65	2-rowed	facultative	missing
IG_21459	1984	Plant height	70	2-rowed	facultative	missing
IG_21462	1984	Plant height	50	2-rowed	facultative	missing
IG_21467	1984	Plant height	60	2-rowed	facultative	missing
IG_21468	1984	Plant height	60	2-rowed	facultative	missing
IG_21469	1984	Plant height	60	2-rowed	facultative	missing
IG_21470	1984	Plant height	50	2-rowed	facultative	missing
IG_21471	1984	Plant height	45	2-rowed	facultative	missing
IG_21472	1984	Plant height	50	2-rowed	facultative	missing
IG_21474	1984	Plant height	50	2-rowed	facultative	missing
IG_21476	1984	Plant height	70	2-rowed	facultative	available
IG_21477	1984	Plant height	50	2-rowed	facultative	missing
IG_21490	1984	Plant height	60	2-rowed	facultative	missing
IG_21519	1984	Plant height	50	2-rowed	facultative	missing
IG_21529	1984	Plant height	70	2-rowed	facultative	missing
IG_21531	1984	Plant height	50	2-rowed	facultative	missing
IG_21533	1984	Plant height	60	2-rowed	facultative	missing
IG_21573	1984	Plant height	50	2-rowed	facultative	missing
IG_21595	1984	Plant height	60	2-rowed	facultative	missing
IG_21596	1984	Plant height	60	2-rowed	facultative	missing
IG_21601	1984	Plant height	60	2-rowed	facultative	missing
IG_21603	1984	Plant height	75	2-rowed	facultative	missing
IG_21608	1984	Plant height	65	2-rowed	facultative	available
IG_21609	1984	Plant height	60	2-rowed	facultative	missing
IG_21617	1984	Plant height	60	2-rowed	facultative	missing
IG_21620	1984	Plant height	55	2-rowed	facultative	missing
IG_21626	1984	Plant height	70	2-rowed	facultative	missing
IG_21629	1984	Plant height	90	2-rowed	facultative	missing
IG_21654	1984	Plant height	60	2-rowed	facultative	missing
IG_21673	1984	Plant height	60	2-rowed	facultative	missing
IG_21674	1984	Plant height	65	2-rowed	facultative	missing
IG_21675	1984	Plant height	65	2-rowed	facultative	missing
IG_21683	1984	Plant height	55	2-rowed	facultative	missing
IG_21688	1984	Plant height	50	2-rowed	facultative	missing
IG_21711	1984	Plant height	45	2-rowed	facultative	available
IG_21724	1984	Plant height	50	2-rowed	facultative	missing
IG_21743	1984	Plant height	50	2-rowed	facultative	missing
IG_21745	1984	Plant height	40	2-rowed	facultative	missing
IG_22114	1984	Plant height	40	2-rowed	facultative	missing
IG_22127	1984	Plant height	40	2-rowed	facultative	missing
IG_22141	1984	Plant height	50	2-rowed	facultative	missing
IG_22142	1984	Plant height	45	2-rowed	facultative	missing
IG_22143	1984	Plant height	40	2-rowed	facultative	missing
IG_22144	1984	Plant height	40	2-rowed	facultative	missing
IG_22145	1984	Plant height	45	2-rowed	facultative	missing
IG_22179	1984	Plant height	50	2-rowed	facultative	missing
IG_22180	1984	Plant height	50	2-rowed	facultative	missing
IG_22182	1984	Plant height	50	2-rowed	facultative	missing
IG_22183	1984	Plant height	50	2-rowed	facultative	missing
IG_22184	1984	Plant height	50	2-rowed	facultative	missing
IG_22185	1984	Plant height	50	2-rowed	facultative	missing
IG_22359	1984	Plant height	50	2-rowed	facultative	missing
IG_23004	1984	Plant height	50	2-rowed	facultative	missing
IG_23009	1984	Plant height	60	2-rowed	facultative	available
IG_23010	1984	Plant height	50	2-rowed	facultative	missing
IG_23136	1984	Plant height	50	2-rowed	facultative	missing
IG_23229	1984	Plant height	50	2-rowed	facultative	missing
IG_23771	1984	Plant height	50	2-rowed	facultative	missing
IG_23776	1984	Plant height	45	2-rowed	facultative	missing
IG_23777	1984	Plant height	45	2-rowed	facultative	missing
IG_23904	1984	Plant height	55	2-rowed	facultative	missing
IG_24297	1984	Plant height	50	2-rowed	facultative	missing
IG_24337	1984	Plant height	45	2-rowed	facultative	missing
IG_24399	1984	Plant height	50	2-rowed	facultative	missing
IG_24607	1984	Plant height	50	2-rowed	facultative	missing
IG_24615	1984	Plant height	60	2-rowed	facultative	missing
IG_24622	1984	Plant height	50	2-rowed	facultative	missing
IG_24623	1984	Plant height	50	2-rowed	facultative	missing
IG_24657	1984	Plant height	45	2-rowed	facultative	missing
IG_24658	1984	Plant height	50	2-rowed	facultative	missing
IG_24659	1984	Plant height	50	2-rowed	facultative	missing
IG_24690	1984	Plant height	60	2-rowed	facultative	missing
IG_24758	1984	Plant height	80	2-rowed	facultative	missing
IG_24791	1984	Plant height	50	2-rowed	facultative	missing
IG_24798	1984	Plant height	60	2-rowed	facultative	missing
IG_24808	1984	Plant height	50	2-rowed	facultative	missing
IG_24840	1984	Plant height	50	2-rowed	facultative	missing
IG_24941	1985	Plant height	85	2-rowed	facultative	missing
IG_24958	1985	Plant height	85	2-rowed	facultative	missing
IG_24970	1985	Plant height	80	2-rowed	facultative	missing
IG_25185	1985	Plant height	75	2-rowed	facultative	missing
IG_25192	1985	Plant height	75	2-rowed	facultative	available
IG_25202	1985	Plant height	75	2-rowed	facultative	missing
IG_25207	1985	Plant height	85	2-rowed	facultative	missing
IG_25208	1985	Plant height	70	2-rowed	facultative	missing
IG_25221	1985	Plant height	95	2-rowed	facultative	missing
IG_25246	1985	Plant height	90	2-rowed	facultative	missing
IG_25255	1985	Plant height	95	2-rowed	facultative	missing
IG_25283	1985	Plant height	70	2-rowed	facultative	missing
IG_25288	1985	Plant height	70	2-rowed	facultative	missing
IG_25327	1985	Plant height	85	2-rowed	facultative	missing
IG_25332	1985	Plant height	80	2-rowed	facultative	missing
IG_25517	1985	Plant height	90	2-rowed	facultative	missing
IG_25566	1985	Plant height	80	2-rowed	facultative	missing
IG_25615	1985	Plant height	80	2-rowed	facultative	missing
IG_25616	1985	Plant height	80	2-rowed	facultative	missing
IG_25687	1985	Plant height	85	2-rowed	facultative	missing
IG_25721	1985	Plant height	80	2-rowed	facultative	missing
IG_25800	1985	Plant height	65	2-rowed	facultative	missing
IG_25823	1985	Plant height	65	2-rowed	facultative	missing
IG_25826	1985	Plant height	55	2-rowed	facultative	missing
IG_25833	1985	Plant height	55	2-rowed	facultative	missing
IG_25843	1985	Plant height	55	2-rowed	facultative	available
IG_25844	1985	Plant height	55	2-rowed	facultative	missing
IG_25868	1985	Plant height	75	2-rowed	facultative	available
IG_25900	1985	Plant height	80	2-rowed	facultative	missing
IG_25929	1985	Plant height	85	2-rowed	facultative	missing
IG_25947	1985	Plant height	80	2-rowed	facultative	available
IG_25968	1985	Plant height	85	2-rowed	facultative	missing
IG_25972	1985	Plant height	75	2-rowed	facultative	missing
IG_26160	1985	Plant height	65	2-rowed	facultative	missing
IG_26274	1985	Plant height	85	2-rowed	facultative	missing
IG_26288	1985	Plant height	80	2-rowed	facultative	missing
IG_26318	1985	Plant height	100	2-rowed	facultative	missing
IG_26321	1985	Plant height	82	2-rowed	facultative	missing
IG_26354	1985	Plant height	75	2-rowed	facultative	missing
IG_26357	1985	Plant height	80	2-rowed	facultative	missing
IG_26381	1985	Plant height	50	2-rowed	facultative	missing
IG_26382	1985	Plant height	60	2-rowed	facultative	missing
IG_26383	1985	Plant height	65	2-rowed	facultative	missing
IG_26385	1985	Plant height	75	2-rowed	facultative	available
IG_26549	1985	Plant height	75	2-rowed	facultative	missing
IG_26645	1985	Plant height	90	2-rowed	facultative	missing
IG_26646	1985	Plant height	95	2-rowed	facultative	missing
IG_26647	1985	Plant height	85	2-rowed	facultative	missing
IG_26650	1985	Plant height	83	2-rowed	facultative	missing
IG_26651	1985	Plant height	82	2-rowed	facultative	missing
IG_26659	1985	Plant height	85	2-rowed	facultative	missing
IG_26667	1985	Plant height	85	2-rowed	facultative	missing
IG_26669	1985	Plant height	90	2-rowed	facultative	missing
IG_26672	1985	Plant height	80	2-rowed	facultative	missing
IG_26673	1985	Plant height	80	2-rowed	facultative	missing
IG_26674	1985	Plant height	95	2-rowed	facultative	missing
IG_26675	1985	Plant height	85	2-rowed	facultative	missing
IG_26697	1985	Plant height	85	2-rowed	facultative	missing
IG_26710	1985	Plant height	85	2-rowed	facultative	missing
IG_26715	1985	Plant height	75	2-rowed	facultative	missing
IG_26717	1985	Plant height	70	2-rowed	facultative	missing
IG_26719	1985	Plant height	70	2-rowed	facultative	missing
IG_26720	1985	Plant height	75	2-rowed	facultative	missing
IG_26724	1985	Plant height	80	2-rowed	facultative	missing
IG_26725	1985	Plant height	85	2-rowed	facultative	missing
IG_26731	1985	Plant height	90	2-rowed	facultative	available
IG_26759	1985	Plant height	70	2-rowed	facultative	missing
IG_26770	1985	Plant height	70	2-rowed	facultative	missing
IG_26800	1985	Plant height	85	2-rowed	facultative	missing
IG_26805	1985	Plant height	87	2-rowed	facultative	missing
IG_26845	1985	Plant height	70	2-rowed	facultative	missing
IG_26871	1985	Plant height	70	2-rowed	facultative	missing
IG_26879	1985	Plant height	80	2-rowed	facultative	missing
IG_26880	1985	Plant height	80	2-rowed	facultative	missing
IG_26881	1985	Plant height	65	2-rowed	facultative	missing
IG_26889	1985	Plant height	75	2-rowed	facultative	missing
IG_26892	1985	Plant height	65	2-rowed	facultative	missing
IG_26904	1985	Plant height	65	2-rowed	facultative	missing
IG_26944	1985	Plant height	80	2-rowed	facultative	missing
IG_26964	1985	Plant height	75	2-rowed	facultative	missing
IG_27018	1985	Plant height	80	2-rowed	facultative	missing
IG_27020	1985	Plant height	75	2-rowed	facultative	missing
IG_27025	1985	Plant height	45	2-rowed	facultative	missing
IG_27028	1985	Plant height	65	2-rowed	facultative	missing
IG_27106	1985	Plant height	70	2-rowed	facultative	missing
IG_27142	1985	Plant height	83	2-rowed	facultative	missing
IG_27192	1985	Plant height	70	2-rowed	facultative	missing
IG_27193	1985	Plant height	77	2-rowed	facultative	missing
IG_27203	1985	Plant height	77	2-rowed	facultative	missing
IG_27217	1985	Plant height	77	2-rowed	facultative	missing
IG_27224	1985	Plant height	90	2-rowed	facultative	missing
IG_27228	1985	Plant height	62	2-rowed	facultative	missing
IG_27229	1985	Plant height	72	2-rowed	facultative	missing
IG_27235	1985	Plant height	75	2-rowed	facultative	missing
IG_27259	1985	Plant height	80	2-rowed	facultative	missing
IG_27261	1985	Plant height	78	2-rowed	facultative	missing
IG_27262	1985	Plant height	80	2-rowed	facultative	missing
IG_27263	1985	Plant height	75	2-rowed	facultative	missing
IG_27273	1985	Plant height	70	2-rowed	facultative	available
IG_27278	1985	Plant height	90	2-rowed	facultative	missing
IG_27316	1985	Plant height	70	2-rowed	facultative	missing
IG_27320	1985	Plant height	70	2-rowed	facultative	missing
IG_27321	1985	Plant height	75	2-rowed	facultative	missing
IG_27322	1985	Plant height	60	2-rowed	facultative	available
IG_27325	1985	Plant height	70	2-rowed	facultative	missing
IG_27327	1985	Plant height	78	2-rowed	facultative	available
IG_27335	1985	Plant height	70	2-rowed	facultative	available
IG_27337	1985	Plant height	75	2-rowed	facultative	missing
IG_27401	1985	Plant height	80	2-rowed	facultative	missing
IG_27408	1985	Plant height	80	2-rowed	facultative	missing
IG_27421	1985	Plant height	65	2-rowed	facultative	missing
IG_27425	1985	Plant height	67	2-rowed	facultative	missing
IG_27431	1985	Plant height	87	2-rowed	facultative	missing
IG_27456	1985	Plant height	72	2-rowed	facultative	missing
IG_27476	1985	Plant height	70	2-rowed	facultative	missing
IG_27488	1985	Plant height	80	2-rowed	facultative	missing
IG_27521	1985	Plant height	75	2-rowed	facultative	available
IG_27526	1985	Plant height	82	2-rowed	facultative	missing
IG_27536	1985	Plant height	70	2-rowed	facultative	missing
IG_27542	1985	Plant height	75	2-rowed	facultative	missing
IG_27648	1985	Plant height	80	2-rowed	facultative	missing
IG_27673	1985	Plant height	80	2-rowed	facultative	available
IG_27722	1985	Plant height	75	2-rowed	facultative	missing
IG_27753	1985	Plant height	70	2-rowed	facultative	missing
IG_27770	1985	Plant height	75	2-rowed	facultative	missing
IG_27779	1985	Plant height	50	2-rowed	facultative	missing
IG_27883	1985	Plant height	85	2-rowed	facultative	missing
IG_27936	1985	Plant height	80	2-rowed	facultative	missing
IG_28072	1985	Plant height	80	2-rowed	facultative	missing
IG_28277	1985	Plant height	90	2-rowed	facultative	available
IG_28280	1985	Plant height	72	2-rowed	facultative	missing
IG_28517	1985	Plant height	80	2-rowed	facultative	missing
IG_28534	1985	Plant height	70	2-rowed	facultative	missing
IG_28536	1985	Plant height	80	2-rowed	facultative	available
IG_28541	1985	Plant height	80	2-rowed	facultative	available
IG_28547	1985	Plant height	90	2-rowed	facultative	missing
IG_28552	1985	Plant height	80	2-rowed	facultative	missing
IG_28560	1985	Plant height	85	2-rowed	facultative	missing
IG_28562	1985	Plant height	85	2-rowed	facultative	missing
IG_28564	1985	Plant height	80	2-rowed	facultative	missing
IG_28566	1985	Plant height	85	2-rowed	facultative	missing
IG_28568	1985	Plant height	86	2-rowed	facultative	available
IG_28569	1985	Plant height	80	2-rowed	facultative	missing
IG_28572	1985	Plant height	70	2-rowed	facultative	missing
IG_28576	1985	Plant height	75	2-rowed	facultative	available
IG_28577	1985	Plant height	70	2-rowed	facultative	missing
IG_28599	1985	Plant height	60	2-rowed	facultative	available
IG_28665	1985	Plant height	85	2-rowed	facultative	missing
IG_28670	1985	Plant height	90	2-rowed	facultative	available
IG_28674	1985	Plant height	90	2-rowed	facultative	available
IG_28677	1985	Plant height	75	2-rowed	facultative	missing
IG_28678	1985	Plant height	95	2-rowed	facultative	missing
IG_28679	1985	Plant height	80	2-rowed	facultative	missing
IG_28680	1985	Plant height	90	2-rowed	facultative	missing
IG_28682	1985	Plant height	75	2-rowed	facultative	missing
IG_28684	1985	Plant height	85	2-rowed	facultative	missing
IG_28685	1985	Plant height	90	2-rowed	facultative	missing
IG_28699	1985	Plant height	75	2-rowed	facultative	missing
IG_28703	1985	Plant height	95	2-rowed	facultative	missing
IG_28704	1985	Plant height	95	2-rowed	facultative	missing
IG_28705	1985	Plant height	95	2-rowed	facultative	missing
IG_28709	1985	Plant height	90	2-rowed	facultative	available
IG_28710	1985	Plant height	95	2-rowed	facultative	missing
IG_28715	1985	Plant height	80	2-rowed	facultative	available
IG_28716	1985	Plant height	85	2-rowed	facultative	missing
IG_28719	1985	Plant height	65	2-rowed	facultative	missing
IG_28720	1985	Plant height	60	2-rowed	facultative	missing
IG_28721	1985	Plant height	70	2-rowed	facultative	missing
IG_28722	1985	Plant height	65	2-rowed	facultative	missing
IG_28723	1985	Plant height	65	2-rowed	facultative	missing
IG_28726	1985	Plant height	75	2-rowed	facultative	missing
IG_28731	1985	Plant height	80	2-rowed	facultative	missing
IG_28732	1985	Plant height	70	2-rowed	facultative	missing
IG_28733	1985	Plant height	80	2-rowed	facultative	available
IG_28736	1985	Plant height	80	2-rowed	facultative	missing
IG_28739	1985	Plant height	80	2-rowed	facultative	available
IG_28740	1985	Plant height	90	2-rowed	facultative	missing
IG_28742	1985	Plant height	90	2-rowed	facultative	missing
IG_28745	1985	Plant height	95	2-rowed	facultative	available
IG_28747	1985	Plant height	85	2-rowed	facultative	missing
IG_28748	1985	Plant height	75	2-rowed	facultative	missing
IG_28756	1985	Plant height	90	2-rowed	facultative	missing
IG_28760	1985	Plant height	90	2-rowed	facultative	missing
IG_28762	1985	Plant height	95	2-rowed	facultative	missing
IG_28766	1985	Plant height	90	2-rowed	facultative	missing
IG_28767	1985	Plant height	80	2-rowed	facultative	available
IG_28769	1985	Plant height	80	2-rowed	facultative	missing
IG_28773	1985	Plant height	70	2-rowed	facultative	missing
IG_28794	1985	Plant height	95	2-rowed	facultative	missing
IG_28802	1985	Plant height	95	2-rowed	facultative	available
IG_28820	1985	Plant height	100	2-rowed	facultative	available
IG_28892	1985	Plant height	95	2-rowed	facultative	missing
IG_28999	1985	Plant height	100	2-rowed	facultative	available
IG_29064	1985	Plant height	65	2-rowed	facultative	missing
IG_29065	1985	Plant height	60	2-rowed	facultative	missing
IG_29066	1985	Plant height	65	2-rowed	facultative	missing
IG_29079	1985	Plant height	65	2-rowed	facultative	missing
IG_29081	1985	Plant height	70	2-rowed	facultative	missing
IG_31496	1988	Plant height	111	2-rowed	facultative	missing
IG_31439	1988	Plant height	111	2-rowed	facultative	missing
IG_33107	1990	Plant height	91	2-rowed	facultative	missing
IG_33108	1990	Plant height	88	2-rowed	facultative	missing
IG_33109	1990	Plant height	95	2-rowed	facultative	missing
IG_34198	1990	Plant height	98	2-rowed	facultative	missing
IG_34199	1990	Plant height	101	2-rowed	facultative	missing
IG_34200	1990	Plant height	99	2-rowed	facultative	missing
IG_33159	1990	Plant height	98	2-rowed	facultative	missing
IG_33160	1990	Plant height	89	2-rowed	facultative	missing
IG_33161	1990	Plant height	100	2-rowed	facultative	missing
IG_33563	1990	Plant height	95	2-rowed	facultative	missing
IG_33564	1990	Plant height	75	2-rowed	facultative	missing
IG_33565	1990	Plant height	88	2-rowed	facultative	missing
IG_33566	1990	Plant height	80	2-rowed	facultative	missing
IG_34378	1990	Plant height	103	2-rowed	facultative	missing
IG_33715	1990	Plant height	94	2-rowed	facultative	missing
IG_34380	1990	Plant height	68	2-rowed	facultative	missing
IG_34381	1990	Plant height	98	2-rowed	facultative	missing
IG_34382	1990	Plant height	103	2-rowed	facultative	missing
IG_34383	1990	Plant height	105	2-rowed	facultative	missing
IG_33717	1990	Plant height	94	2-rowed	facultative	missing
IG_33718	1990	Plant height	89	2-rowed	facultative	missing
IG_34384	1990	Plant height	106	2-rowed	facultative	missing
IG_33749	1990	Plant height	104	2-rowed	facultative	missing
IG_33751	1990	Plant height	98	2-rowed	facultative	missing
IG_33752	1990	Plant height	63	2-rowed	facultative	available
IG_33753	1990	Plant height	71	2-rowed	facultative	missing
IG_34406	1990	Plant height	104	2-rowed	facultative	missing
IG_34408	1990	Plant height	70	2-rowed	facultative	missing
IG_34409	1990	Plant height	63	2-rowed	facultative	missing
IG_34410	1990	Plant height	106	2-rowed	facultative	missing
IG_34411	1990	Plant height	105	2-rowed	facultative	missing
IG_34412	1990	Plant height	62	2-rowed	facultative	missing
IG_34413	1990	Plant height	74	2-rowed	facultative	missing
IG_34414	1990	Plant height	79	2-rowed	facultative	missing
IG_34415	1990	Plant height	63	2-rowed	facultative	available
IG_34416	1990	Plant height	92	2-rowed	facultative	missing
IG_34417	1990	Plant height	98	2-rowed	facultative	missing
IG_34418	1990	Plant height	58	2-rowed	facultative	missing
IG_34419	1990	Plant height	56	2-rowed	facultative	missing
IG_34420	1990	Plant height	54	2-rowed	facultative	missing
IG_34421	1990	Plant height	54	2-rowed	facultative	missing
IG_34422	1990	Plant height	83	2-rowed	facultative	missing
IG_34423	1990	Plant height	68	2-rowed	facultative	missing
IG_34433	1990	Plant height	35	2-rowed	facultative	missing
IG_34434	1990	Plant height	54	2-rowed	facultative	missing
IG_34436	1990	Plant height	47	2-rowed	facultative	missing
IG_34437	1990	Plant height	66	2-rowed	facultative	missing
IG_34438	1990	Plant height	54	2-rowed	facultative	missing
IG_34441	1990	Plant height	52	2-rowed	facultative	missing
IG_34442	1990	Plant height	48	2-rowed	facultative	missing
IG_34443	1990	Plant height	66	2-rowed	facultative	missing
IG_34452	1990	Plant height	62	2-rowed	facultative	missing
IG_34454	1990	Plant height	58	2-rowed	facultative	missing
IG_34455	1990	Plant height	56	2-rowed	facultative	missing
IG_34456	1990	Plant height	70	2-rowed	facultative	missing
IG_34457	1990	Plant height	55	2-rowed	facultative	missing
IG_34458	1990	Plant height	65	2-rowed	facultative	missing
IG_34729	1990	Plant height	73	2-rowed	facultative	missing
IG_34731	1990	Plant height	68	2-rowed	facultative	missing
IG_33783	1990	Plant height	64	2-rowed	facultative	missing
IG_33784	1990	Plant height	83	2-rowed	facultative	missing
IG_33785	1990	Plant height	85	2-rowed	facultative	missing
IG_33786	1990	Plant height	71	2-rowed	facultative	missing
IG_33787	1990	Plant height	66	2-rowed	facultative	missing
IG_33788	1990	Plant height	50	2-rowed	facultative	missing
IG_33886	1990	Plant height	88	2-rowed	facultative	missing
IG_33887	1990	Plant height	95	2-rowed	facultative	missing
IG_33888	1990	Plant height	93	2-rowed	facultative	missing
IG_34910	1990	Plant height	81	2-rowed	facultative	missing
IG_34911	1990	Plant height	94	2-rowed	facultative	missing
IG_33974	1990	Plant height	83	2-rowed	facultative	missing
IG_33975	1990	Plant height	91	2-rowed	facultative	missing
IG_33987	1990	Plant height	83	2-rowed	facultative	available
IG_34916	1990	Plant height	83	2-rowed	facultative	missing
IG_34131	1990	Plant height	69	2-rowed	facultative	missing
IG_34132	1990	Plant height	85	2-rowed	facultative	missing
IG_34133	1990	Plant height	57	2-rowed	facultative	missing
IG_34134	1990	Plant height	75	2-rowed	facultative	missing
IG_34135	1990	Plant height	81	2-rowed	facultative	missing
IG_34920	1990	Plant height	83	2-rowed	facultative	missing
IG_34136	1990	Plant height	84	2-rowed	facultative	missing
IG_34143	1990	Plant height	53	2-rowed	facultative	missing
IG_34949	1990	Plant height	73	2-rowed	facultative	missing
IG_34966	1990	Plant height	69	2-rowed	facultative	missing
IG_34984	1990	Plant height	68	2-rowed	facultative	missing
IG_35057	1990	Plant height	66	2-rowed	facultative	available
IG_35118	1990	Plant height	55	2-rowed	facultative	missing
IG_35120	1990	Plant height	65	2-rowed	facultative	missing
IG_35121	1990	Plant height	65	2-rowed	facultative	missing
IG_35122	1990	Plant height	66	2-rowed	facultative	available
IG_35123	1990	Plant height	71	2-rowed	facultative	missing
IG_35124	1990	Plant height	72	2-rowed	facultative	missing
IG_35126	1990	Plant height	63	2-rowed	facultative	missing
IG_35128	1990	Plant height	73	2-rowed	facultative	missing
IG_35139	1990	Plant height	80	2-rowed	facultative	missing
IG_35141	1990	Plant height	69	2-rowed	facultative	missing
IG_35144	1990	Plant height	64	2-rowed	facultative	missing
IG_35145	1990	Plant height	69	2-rowed	facultative	missing
IG_35174	1990	Plant height	57	2-rowed	facultative	missing
IG_35150	1990	Plant height	59	2-rowed	facultative	missing
IG_35151	1990	Plant height	76	2-rowed	facultative	missing
IG_35152	1990	Plant height	83	2-rowed	facultative	missing
IG_35153	1990	Plant height	71	2-rowed	facultative	missing
IG_35158	1990	Plant height	66	2-rowed	facultative	missing
IG_35159	1990	Plant height	61	2-rowed	facultative	missing
IG_35160	1990	Plant height	55	2-rowed	facultative	missing
IG_35161	1990	Plant height	61	2-rowed	facultative	missing
IG_35162	1990	Plant height	68	2-rowed	facultative	available
IG_35163	1990	Plant height	65	2-rowed	facultative	missing
IG_35529	1991	Plant height	96	2-rowed	facultative	available
IG_35529	1991	Plant height	96	2-rowed	facultative	available
IG_35541	1991	Plant height	70	2-rowed	facultative	missing
IG_35529	1991	Plant height	90	2-rowed	facultative	available
IG_35713	1991	Plant height	95	2-rowed	facultative	missing
IG_35716	1991	Plant height	93	2-rowed	facultative	missing
IG_35754	1991	Plant height	74	2-rowed	facultative	missing
IG_35760	1991	Plant height	93	2-rowed	facultative	missing
IG_35771	1991	Plant height	76	2-rowed	facultative	missing
IG_35774	1991	Plant height	88	2-rowed	facultative	missing
IG_35775	1991	Plant height	115	2-rowed	facultative	missing
IG_35776	1991	Plant height	108	2-rowed	facultative	missing
IG_35779	1991	Plant height	112	2-rowed	facultative	missing
IG_35780	1991	Plant height	109	2-rowed	facultative	missing
IG_35529	1991	Plant height	85	2-rowed	facultative	available
IG_35784	1991	Plant height	71	2-rowed	facultative	missing
IG_35793	1991	Plant height	98	2-rowed	facultative	missing
IG_35811	1991	Plant height	86	2-rowed	facultative	missing
IG_35823	1991	Plant height	97	2-rowed	facultative	available
IG_35825	1991	Plant height	83	2-rowed	facultative	missing
IG_35827	1991	Plant height	75	2-rowed	facultative	missing
IG_35828	1991	Plant height	108	2-rowed	facultative	missing
IG_35837	1991	Plant height	91	2-rowed	facultative	missing
IG_35845	1991	Plant height	89	2-rowed	facultative	missing
IG_35846	1991	Plant height	85	2-rowed	facultative	missing
IG_35529	1991	Plant height	90	2-rowed	facultative	available
IG_35895	1991	Plant height	106	2-rowed	facultative	missing
IG_35897	1991	Plant height	82	2-rowed	facultative	missing
IG_35902	1991	Plant height	84	2-rowed	facultative	missing
IG_35909	1991	Plant height	86	2-rowed	facultative	missing
IG_35915	1991	Plant height	86	2-rowed	facultative	missing
IG_35917	1991	Plant height	79	2-rowed	facultative	missing
IG_35918	1991	Plant height	77	2-rowed	facultative	missing
IG_35919	1991	Plant height	73	2-rowed	facultative	missing
IG_35920	1991	Plant height	73	2-rowed	facultative	missing
IG_35921	1991	Plant height	100	2-rowed	facultative	missing
IG_35923	1991	Plant height	84	2-rowed	facultative	missing
IG_35925	1991	Plant height	84	2-rowed	facultative	missing
IG_35927	1991	Plant height	80	2-rowed	facultative	missing
IG_35928	1991	Plant height	83	2-rowed	facultative	missing
IG_35929	1991	Plant height	98	2-rowed	facultative	missing
IG_35930	1991	Plant height	92	2-rowed	facultative	missing
IG_35931	1991	Plant height	92	2-rowed	facultative	missing
IG_35932	1991	Plant height	80	2-rowed	facultative	missing
IG_35933	1991	Plant height	85	2-rowed	facultative	missing
IG_35934	1991	Plant height	82	2-rowed	facultative	missing
IG_35936	1991	Plant height	85	2-rowed	facultative	missing
IG_35938	1991	Plant height	91	2-rowed	facultative	missing
IG_35939	1991	Plant height	85	2-rowed	facultative	missing
IG_35940	1991	Plant height	84	2-rowed	facultative	missing
IG_35943	1991	Plant height	83	2-rowed	facultative	missing
IG_35944	1991	Plant height	87	2-rowed	facultative	missing
IG_35948	1991	Plant height	70	2-rowed	facultative	missing
IG_35949	1991	Plant height	84	2-rowed	facultative	missing
IG_35950	1991	Plant height	81	2-rowed	facultative	missing
IG_35957	1991	Plant height	86	2-rowed	facultative	missing
IG_35529	1991	Plant height	84	2-rowed	facultative	available
IG_35985	1991	Plant height	89	2-rowed	facultative	missing
IG_35848	1991	Plant height	105	2-rowed	facultative	missing
IG_36104	1992	Plant height	88	2-rowed	facultative	missing
IG_36249	1992	Plant height	68	2-rowed	facultative	missing
IG_36250	1992	Plant height	85	2-rowed	facultative	missing
IG_36251	1992	Plant height	78	2-rowed	facultative	missing
IG_36252	1992	Plant height	88	2-rowed	facultative	missing
IG_36284	1992	Plant height	79	2-rowed	facultative	missing
IG_36287	1992	Plant height	93	2-rowed	facultative	available
IG_36348	1992	Plant height	73	2-rowed	facultative	missing
IG_36349	1992	Plant height	78	2-rowed	facultative	missing
IG_36350	1992	Plant height	80	2-rowed	facultative	missing
IG_36351	1992	Plant height	83	2-rowed	facultative	missing
IG_36352	1992	Plant height	83	2-rowed	facultative	missing
IG_36353	1992	Plant height	88	2-rowed	facultative	missing
IG_36392	1992	Plant height	75	2-rowed	facultative	missing
IG_36395	1992	Plant height	73	2-rowed	facultative	missing
IG_36424	1992	Plant height	103	2-rowed	facultative	missing
IG_36427	1992	Plant height	83	2-rowed	facultative	missing
IG_36435	1992	Plant height	95	2-rowed	facultative	missing
IG_36439	1992	Plant height	88	2-rowed	facultative	missing
IG_36442	1992	Plant height	95	2-rowed	facultative	missing
IG_36443	1992	Plant height	75	2-rowed	facultative	missing
IG_36452	1992	Plant height	73	2-rowed	facultative	missing
IG_36474	1992	Plant height	78	2-rowed	facultative	missing
IG_36507	1992	Plant height	78	2-rowed	facultative	missing
IG_36945	1992	Plant height	88	2-rowed	facultative	missing
IG_37192	1992	Plant height	68	2-rowed	facultative	missing
IG_37208	1992	Plant height	78	2-rowed	facultative	missing
IG_37218	1992	Plant height	83	2-rowed	facultative	missing
IG_36003	1992	Plant height	72	2-rowed	facultative	missing
IG_36005	1992	Plant height	58	2-rowed	facultative	missing
IG_35566	1992	Plant height	79	2-rowed	facultative	available
IG_36055	1992	Plant height	60	2-rowed	facultative	missing
IG_36058	1992	Plant height	84	2-rowed	facultative	missing
IG_36063	1992	Plant height	73	2-rowed	facultative	missing
IG_37737	1992	Plant height	63	2-rowed	facultative	missing
IG_37738	1992	Plant height	58	2-rowed	facultative	missing
IG_37764	1992	Plant height	70	2-rowed	facultative	missing
IG_37765	1992	Plant height	71	2-rowed	facultative	missing
IG_37815	1992	Plant height	89	2-rowed	facultative	missing
IG_38305	1994	Plant height	98	2-rowed	facultative	missing
IG_38306	1994	Plant height	88	2-rowed	facultative	missing
IG_38307	1994	Plant height	113	2-rowed	facultative	available
IG_38308	1994	Plant height	118	2-rowed	facultative	missing
IG_38309	1994	Plant height	103	2-rowed	facultative	missing
IG_38310	1994	Plant height	110	2-rowed	facultative	missing
IG_38312	1994	Plant height	105	2-rowed	facultative	missing
IG_38314	1994	Plant height	108	2-rowed	facultative	available
IG_38315	1994	Plant height	103	2-rowed	facultative	missing
IG_38316	1994	Plant height	103	2-rowed	facultative	available
IG_38317	1994	Plant height	95	2-rowed	facultative	missing
IG_38318	1994	Plant height	94	2-rowed	facultative	missing
IG_38319	1994	Plant height	99	2-rowed	facultative	missing
IG_38320	1994	Plant height	108	2-rowed	facultative	missing
IG_38323	1994	Plant height	113	2-rowed	facultative	missing
IG_38328	1994	Plant height	103	2-rowed	facultative	missing
IG_38330	1994	Plant height	118	2-rowed	facultative	missing
IG_38331	1994	Plant height	108	2-rowed	facultative	missing
IG_38337	1994	Plant height	113	2-rowed	facultative	missing
IG_38338	1994	Plant height	108	2-rowed	facultative	missing
IG_38345	1994	Plant height	88	2-rowed	facultative	missing
IG_38346	1994	Plant height	98	2-rowed	facultative	missing
IG_38352	1994	Plant height	88	2-rowed	facultative	missing
IG_38354	1994	Plant height	98	2-rowed	facultative	missing
IG_38359	1994	Plant height	98	2-rowed	facultative	missing
IG_38362	1994	Plant height	100	2-rowed	facultative	missing
IG_38363	1994	Plant height	103	2-rowed	facultative	missing
IG_38364	1994	Plant height	108	2-rowed	facultative	missing
IG_38365	1994	Plant height	94	2-rowed	facultative	missing
IG_38366	1994	Plant height	123	2-rowed	facultative	missing
IG_38367	1994	Plant height	118	2-rowed	facultative	missing
IG_38368	1994	Plant height	98	2-rowed	facultative	available
IG_38371	1994	Plant height	110	2-rowed	facultative	missing
IG_38377	1994	Plant height	100	2-rowed	facultative	missing
IG_38380	1994	Plant height	98	2-rowed	facultative	missing
IG_38383	1994	Plant height	100	2-rowed	facultative	available
IG_38384	1994	Plant height	79	2-rowed	facultative	missing
IG_38385	1994	Plant height	105	2-rowed	facultative	missing
IG_38392	1994	Plant height	100	2-rowed	facultative	missing
IG_38393	1994	Plant height	98	2-rowed	facultative	missing
IG_38394	1994	Plant height	108	2-rowed	facultative	missing
IG_38395	1994	Plant height	82	2-rowed	facultative	missing
IG_38396	1994	Plant height	103	2-rowed	facultative	available
IG_38397	1994	Plant height	103	2-rowed	facultative	missing
IG_38399	1994	Plant height	90	2-rowed	facultative	missing
IG_38402	1994	Plant height	103	2-rowed	facultative	missing
IG_38403	1994	Plant height	103	2-rowed	facultative	missing
IG_38404	1994	Plant height	93	2-rowed	facultative	missing
IG_38465	1994	Plant height	108	2-rowed	facultative	available
IG_38469	1994	Plant height	103	2-rowed	facultative	missing
IG_38478	1994	Plant height	88	2-rowed	facultative	missing
IG_38493	1994	Plant height	98	2-rowed	facultative	missing
IG_38501	1994	Plant height	108	2-rowed	facultative	available
IG_38502	1994	Plant height	108	2-rowed	facultative	missing
IG_38503	1994	Plant height	113	2-rowed	facultative	missing
IG_38594	1994	Plant height	88	2-rowed	facultative	missing
IG_38595	1994	Plant height	88	2-rowed	facultative	missing
IG_38597	1994	Plant height	93	2-rowed	facultative	missing
IG_38600	1994	Plant height	83	2-rowed	facultative	missing
IG_107025	1994	Plant height	88	2-rowed	facultative	missing
IG_107029	1994	Plant height	88	2-rowed	facultative	missing
IG_107035	1994	Plant height	80	2-rowed	facultative	missing
IG_107036	1994	Plant height	83	2-rowed	facultative	missing
IG_108907	1994	Plant height	88	2-rowed	facultative	missing
IG_108908	1994	Plant height	83	2-rowed	facultative	missing
IG_108910	1994	Plant height	83	2-rowed	facultative	missing
IG_108918	1994	Plant height	78	2-rowed	facultative	missing
IG_108919	1994	Plant height	90	2-rowed	facultative	missing
IG_108920	1994	Plant height	83	2-rowed	facultative	missing
IG_108921	1994	Plant height	83	2-rowed	facultative	missing
IG_108922	1994	Plant height	78	2-rowed	facultative	missing
IG_108923	1994	Plant height	78	2-rowed	facultative	missing
IG_108924	1994	Plant height	78	2-rowed	facultative	missing
IG_108928	1994	Plant height	83	2-rowed	facultative	missing
IG_108929	1994	Plant height	88	2-rowed	facultative	missing
IG_108930	1994	Plant height	88	2-rowed	facultative	missing
IG_108971	1994	Plant height	88	2-rowed	facultative	missing
IG_108978	1994	Plant height	90	2-rowed	facultative	missing
IG_108979	1994	Plant height	85	2-rowed	facultative	missing
IG_108991	1994	Plant height	83	2-rowed	facultative	missing
IG_108945	1994	Plant height	78	2-rowed	facultative	missing
IG_108946	1994	Plant height	85	2-rowed	facultative	missing
IG_108947	1994	Plant height	93	2-rowed	facultative	missing
IG_108960	1994	Plant height	98	2-rowed	facultative	missing
IG_108961	1994	Plant height	88	2-rowed	facultative	missing
IG_108962	1994	Plant height	88	2-rowed	facultative	missing
IG_108966	1994	Plant height	75	2-rowed	facultative	missing
IG_108969	1994	Plant height	88	2-rowed	facultative	missing
IG_108931	1994	Plant height	85	2-rowed	facultative	missing
IG_108935	1994	Plant height	85	2-rowed	facultative	missing
IG_108937	1994	Plant height	95	2-rowed	facultative	missing
IG_108938	1994	Plant height	83	2-rowed	facultative	missing
IG_108939	1994	Plant height	83	2-rowed	facultative	missing
IG_108940	1994	Plant height	78	2-rowed	facultative	missing
IG_112165	1995	Plant height	83	2-rowed	facultative	missing
IG_112175	1995	Plant height	83	2-rowed	facultative	missing
IG_112697	1995	Plant height	95	2-rowed	facultative	missing
IG_112698	1995	Plant height	90	2-rowed	facultative	missing
IG_112758	1995	Plant height	70	2-rowed	facultative	missing
IG_112759	1995	Plant height	83	2-rowed	facultative	missing
IG_112760	1995	Plant height	80	2-rowed	facultative	missing
IG_112762	1995	Plant height	83	2-rowed	facultative	missing
IG_112763	1995	Plant height	88	2-rowed	facultative	missing
IG_112764	1995	Plant height	90	2-rowed	facultative	missing
IG_112767	1995	Plant height	78	2-rowed	facultative	missing
IG_112779	1995	Plant height	98	2-rowed	facultative	missing
IG_112831	1995	Plant height	105	2-rowed	facultative	missing
IG_113009	1995	Plant height	108	2-rowed	facultative	missing
IG_115950	1995	Plant height	98	2-rowed	facultative	missing
IG_115960	1995	Plant height	100	2-rowed	facultative	missing
IG_19072	1995	Plant height	88	2-rowed	facultative	available
IG_19073	1995	Plant height	95	2-rowed	facultative	missing
IG_19074	1995	Plant height	88	2-rowed	facultative	missing
IG_19107	1995	Plant height	95	2-rowed	facultative	missing
IG_113038	1995	Plant height	90	2-rowed	facultative	missing
IG_113047	1995	Plant height	105	2-rowed	facultative	missing
IG_113048	1995	Plant height	110	2-rowed	facultative	missing
IG_113049	1995	Plant height	105	2-rowed	facultative	missing
IG_113050	1995	Plant height	103	2-rowed	facultative	missing
IG_18863	1995	Plant height	93	2-rowed	facultative	available
IG_113084	1995	Plant height	93	2-rowed	facultative	missing
IG_120770	1998	Plant height	108	2-rowed	facultative	missing
IG_120773	1998	Plant height	103	2-rowed	facultative	available
IG_125788	1999	Plant height	88	2-rowed	facultative	missing
IG_125791	1999	Plant height	95	2-rowed	facultative	missing
IG_125794	1999	Plant height	83	2-rowed	facultative	missing
IG_125908	1999	Plant height	97	2-rowed	facultative	missing
IG_125656	2000	Plant height	80	2-rowed	facultative	missing
IG_125677	2000	Plant height	83	2-rowed	facultative	missing
IG_126363	2000	Plant height	86	2-rowed	facultative	missing
IG_126373	2000	Plant height	80	2-rowed	facultative	missing
IG_125719	2000	Plant height	78	2-rowed	facultative	missing
IG_125817	2000	Plant height	78	2-rowed	facultative	missing
IG_125818	2000	Plant height	73	2-rowed	facultative	missing
IG_125843	2000	Plant height	78	2-rowed	facultative	missing
IG_125853	2000	Plant height	63	2-rowed	facultative	missing
IG_32792	2001	Plant height	106	2-rowed	facultative	missing
IG_128072	2001	Plant height	98	2-rowed	facultative	missing
IG_128073	2001	Plant height	89	2-rowed	facultative	missing
IG_128119	2001	Plant height	93	2-rowed	facultative	missing
IG_128150	2001	Plant height	88	2-rowed	facultative	missing
IG_128151	2001	Plant height	90	2-rowed	facultative	available
IG_128175	2001	Plant height	115	2-rowed	facultative	missing
IG_128191	2001	Plant height	96	2-rowed	facultative	missing
IG_128196	2001	Plant height	99	2-rowed	facultative	missing
IG_112165	2002	Plant height	74	2-rowed	facultative	missing
IG_28723	2002	Plant height	86	2-rowed	facultative	missing
IG_34438	2002	Plant height	120	2-rowed	facultative	missing
IG_35909	2002	Plant height	95	2-rowed	facultative	missing
IG_35925	2002	Plant height	98	2-rowed	facultative	missing
IG_35933	2002	Plant height	105	2-rowed	facultative	missing
IG_33717	2008	Plant height	75	2-rowed	facultative	missing
IG_120770	2008	Plant height	71	2-rowed	facultative	missing
IG_26274	1994	Plant height	118	2-rowed	facultative	missing
IG_31496	1994	Plant height	103	2-rowed	facultative	missing
IG_32755	1994	Plant height	110	2-rowed	facultative	missing
IG_32756	1994	Plant height	103	2-rowed	facultative	missing
IG_32757	1994	Plant height	100	2-rowed	facultative	missing
IG_32758	1994	Plant height	88	2-rowed	facultative	missing
IG_32762	1994	Plant height	95	2-rowed	facultative	missing
IG_32765	1994	Plant height	98	2-rowed	facultative	missing
IG_32772	1994	Plant height	103	2-rowed	facultative	missing
IG_32775	1994	Plant height	103	2-rowed	facultative	missing
IG_32776	1994	Plant height	103	2-rowed	facultative	available
IG_32777	1994	Plant height	103	2-rowed	facultative	missing
IG_32779	1994	Plant height	105	2-rowed	facultative	missing
IG_32783	1994	Plant height	105	2-rowed	facultative	missing
IG_32789	1994	Plant height	110	2-rowed	facultative	missing
IG_32792	1994	Plant height	103	2-rowed	facultative	missing
IG_32798	1994	Plant height	80	2-rowed	facultative	missing
IG_32802	1994	Plant height	108	2-rowed	facultative	missing
IG_33089	1994	Plant height	90	2-rowed	facultative	missing
IG_35541	1994	Plant height	90	2-rowed	facultative	missing
IG_28684	1994	Plant height	98	2-rowed	facultative	missing
IG_28684	1994	Plant height	93	2-rowed	facultative	missing
IG_28684	1994	Plant height	103	2-rowed	facultative	missing
IG_28704	1994	Plant height	108	2-rowed	facultative	missing
IG_28704	1994	Plant height	110	2-rowed	facultative	missing
IG_28704	1994	Plant height	110	2-rowed	facultative	missing
IG_35566	1993	Plant height	95	2-rowed	facultative	available
IG_35566	1993	Plant height	90	2-rowed	facultative	available
IG_35566	1993	Plant height	85	2-rowed	facultative	available
IG_35566	1993	Plant height	90	2-rowed	facultative	available
IG_35566	1993	Plant height	85	2-rowed	facultative	available
IG_38518	1993	Plant height	110	2-rowed	facultative	missing
[truncated: 75,153 more rows]

## Sheet: Table S2
Table S2. list of IPK accessions with their respective growth habit, row type information, and the associated perfermance estimates (González et al., 2018b)
accession	growth_habit	row_type	FT	PH	TKW
HOR_13557	spring	2-rowed	87.9236	91.496	NA
HOR_13559	spring	2-rowed	86.9236	86.496	NA
HOR_13562	spring	2-rowed	84.9236	91.496	NA
HOR_13565	spring	2-rowed	82.9236	91.496	NA
HOR_13573	spring	2-rowed	81.9236	86.496	NA
HOR_13574	spring	2-rowed	81.9236	86.496	NA
HOR_13577	spring	2-rowed	87.9236	91.496	NA
HOR_13579	spring	2-rowed	83.9236	91.496	NA
HOR_13601	spring	2-rowed	76.9236	101.496	NA
HOR_13699	spring	2-rowed	77.9236	81.496	NA
HOR_13700	spring	2-rowed	77.9236	106.496	NA
HOR_13701	spring	2-rowed	80.9236	86.496	NA
HOR_13705	spring	2-rowed	80.9236	91.496	NA
HOR_13710	spring	2-rowed	70.6417	124.451	40.6405
HOR_13737	spring	2-rowed	80.9236	81.496	NA
HOR_13738	spring	2-rowed	82.9236	101.496	NA
HOR_13796	spring	2-rowed	70.6417	89.4512	43.3405
HOR_13816	spring	2-rowed	70.9236	86.496	NA
HOR_13818	spring	2-rowed	74.9236	NA	NA
HOR_13819	spring	2-rowed	77.9236	86.496	NA
HOR_13820	spring	2-rowed	77.9236	101.496	NA
HOR_13821	spring	2-rowed	73.6417	89.4512	58.2405
HOR_13822	spring	2-rowed	80.9236	86.496	NA
HOR_13824	spring	2-rowed	78.9236	NA	NA
HOR_13825	spring	2-rowed	75.9236	81.496	NA
HOR_13826	spring	2-rowed	72.6417	104.451	59.8405
HOR_13829	spring	2-rowed	78.6417	94.4512	42.3405
HOR_13830	spring	2-rowed	75.9236	76.496	NA
HOR_13831	spring	2-rowed	76.9236	NA	NA
HOR_13832	spring	2-rowed	75.9236	71.496	NA
HOR_13833	spring	2-rowed	73.9236	NA	NA
HOR_13834	spring	2-rowed	77.9236	76.496	NA
HOR_13835	spring	2-rowed	77.9236	106.496	NA
HOR_13837	spring	2-rowed	72.9236	NA	NA
HOR_13838	spring	2-rowed	75.9236	76.496	NA
HOR_13839	spring	2-rowed	74.9236	86.496	NA
HOR_13843	spring	2-rowed	72.9236	NA	NA
HOR_13846	spring	2-rowed	80.9236	88.496	NA
HOR_13848	spring	2-rowed	75.9236	106.496	NA
HOR_13849	spring	2-rowed	74.9236	86.496	NA
HOR_13850	spring	2-rowed	71.9236	96.496	NA
HOR_13857	spring	2-rowed	65.6417	89.4512	48.5405
HOR_13866	spring	2-rowed	76.9236	96.496	NA
HOR_13868	spring	2-rowed	70.9236	91.496	NA
HOR_13877	spring	2-rowed	78.9236	111.496	NA
HOR_14186	spring	2-rowed	77.4347	90.3764	NA
HOR_14194	spring	2-rowed	65.4347	90.3764	NA
HOR_14195	spring	2-rowed	79.4347	90.3764	NA
HOR_14197	spring	2-rowed	69.7564	63.3334	48.2187
HOR_14198	spring	2-rowed	78.4347	95.3764	NA
HOR_14199	spring	2-rowed	76.4347	95.3764	NA
HOR_14202	spring	2-rowed	71.4347	90.3764	NA
HOR_14203	spring	2-rowed	77.4347	90.3764	NA
HOR_14205	spring	2-rowed	76.9236	86.496	NA
HOR_14209	spring	2-rowed	77.4347	90.3764	NA
HOR_14215	spring	2-rowed	75.9236	91.496	NA
HOR_14254	spring	2-rowed	77.4347	95.3764	NA
HOR_14256	spring	2-rowed	78.4347	85.3764	NA
HOR_14257	spring	2-rowed	81.4347	90.3764	NA
HOR_14258	spring	2-rowed	79.4347	95.3764	NA
HOR_14259	spring	2-rowed	77.4347	95.3764	NA
HOR_14303	spring	2-rowed	81.7564	78.3334	36.5187
HOR_14312	spring	2-rowed	77.9236	101.496	NA
HOR_14314	spring	2-rowed	69.7564	83.3334	43.3187
HOR_14316	spring	2-rowed	77.9236	106.496	NA
HOR_14321	spring	2-rowed	69.7564	68.3334	55.1187
HOR_14323	spring	2-rowed	69.6185	91.2854	48.0405
HOR_14324	spring	2-rowed	73.9236	96.496	NA
HOR_14326	spring	2-rowed	75.7564	93.3334	38.7187
HOR_14329	spring	2-rowed	80.7564	118.333	50.3187
HOR_14336	spring	2-rowed	76.9236	86.496	NA
HOR_14340	spring	2-rowed	73.9236	76.496	NA
HOR_14344	spring	2-rowed	69.7564	73.3334	45.7187
HOR_14347	spring	2-rowed	76.7564	83.3334	40.4187
HOR_14348	spring	2-rowed	69.9236	96.496	NA
HOR_14349	spring	2-rowed	76.9236	116.496	NA
HOR_14350	spring	2-rowed	76.9236	101.496	NA
HOR_14351	spring	2-rowed	68.9236	76.496	NA
HOR_14354	spring	2-rowed	78.7564	73.3334	52.2187
HOR_14355	spring	2-rowed	69.6417	84.4512	55.5405
HOR_14356	spring	2-rowed	73.9236	96.496	NA
HOR_14357	spring	2-rowed	70.7564	78.3334	45.0187
HOR_14359	spring	2-rowed	68.9236	91.496	NA
HOR_14360	spring	2-rowed	70.9236	91.496	NA
HOR_14361	spring	2-rowed	73.9236	86.496	NA
HOR_2221	spring	2-rowed	79.0711	108.531	41.1312
HOR_21878	spring	2-rowed	66.2028	101.849	44.3647
HOR_963	spring	2-rowed	79.1732	84.5519	48.6415
HOR_14330	spring	2-rowed	70.7564	73.3334	41.0187
HOR_10687	spring	2-rowed	78.0363	85.8578	44.8537
HOR_10688	spring	2-rowed	81.9195	88.5271	45.8712
HOR_10689	spring	2-rowed	81.1157	93.7536	44.1285
HOR_10690	spring	2-rowed	84.2421	100.723	NA
HOR_10691	spring	2-rowed	82.1434	87.4239	NA
HOR_10692	spring	2-rowed	78.845	97.2841	46.9222
HOR_10702	spring	2-rowed	84.1434	103.424	NA
HOR_10707	spring	2-rowed	72.1434	87.4239	NA
HOR_10711	spring	2-rowed	81.1434	102.424	NA
HOR_10739	spring	2-rowed	82.4772	95.2399	49.2082
HOR_10741	spring	2-rowed	80.6454	106.712	49.0238
HOR_10749	spring	2-rowed	80.6454	117.844	45.7238
HOR_10761	spring	2-rowed	82.2013	96.0961	NA
HOR_10767	spring	2-rowed	78.743	84.1289	49.9238
HOR_10773	spring	2-rowed	82.2013	89.0961	NA
HOR_10774	spring	2-rowed	78.2013	116.096	NA
HOR_10775	spring	2-rowed	79.3094	109.179	51.2279
HOR_10784	spring	2-rowed	79.2013	93.0961	NA
HOR_10788	spring	2-rowed	78.2013	83.0961	NA
HOR_10801	spring	2-rowed	81.046	92.72	43.5129
HOR_10802	spring	2-rowed	82.4173	88.7362	39.7266
HOR_10803	spring	2-rowed	81.7303	93.0109	43.853
HOR_10804	spring	2-rowed	87.2013	108.096	NA
HOR_10805	spring	2-rowed	76.1433	84.4038	NA
HOR_10810	spring	2-rowed	89.1433	86.4038	NA
HOR_10812	spring	2-rowed	70.2551	80.5812	47.5011
HOR_10815	spring	2-rowed	80.1433	91.4038	44.4712
HOR_10816	spring	2-rowed	76.1433	81.4038	41.1712
HOR_10818	spring	2-rowed	83.1433	101.404	45.8712
HOR_10828	spring	2-rowed	76.1433	96.4038	NA
HOR_10829	spring	2-rowed	84.0666	78.3147	NA
HOR_10831	spring	2-rowed	79.1433	91.4038	NA
HOR_10833	spring	2-rowed	80.1433	81.4038	NA
HOR_10834	spring	2-rowed	83.1433	86.4038	NA
HOR_10835	spring	2-rowed	83.1433	91.4038	NA
HOR_10836	spring	2-rowed	83.1433	86.4038	53.8712
HOR_10837	spring	2-rowed	76.1433	101.404	NA
HOR_10838	spring	2-rowed	68.1433	106.404	NA
HOR_10840	spring	2-rowed	80.1433	105.404	47.1712
HOR_10841	spring	2-rowed	75.1433	96.4038	NA
HOR_10853	spring	2-rowed	83.2452	101.653	45.2481
HOR_10857	spring	2-rowed	89.2452	101.653	43.9481
HOR_10874	spring	2-rowed	83.002	99.8316	44.0617
HOR_10879	spring	2-rowed	79.2452	103.653	49.2481
HOR_10886	spring	2-rowed	76.2452	111.653	45.2481
HOR_10889	spring	2-rowed	76.2452	105.653	47.2481
HOR_10892	spring	2-rowed	74.2277	99.3024	44.0293
HOR_10895	spring	2-rowed	76.5925	84.2153	35.9481
HOR_10896	spring	2-rowed	76.5925	102.688	41.2481
HOR_10898	spring	2-rowed	80.2442	92.2533	40.5481
HOR_10899	spring	2-rowed	76.6096	99.9531	41.2291
HOR_10900	spring	2-rowed	81.4381	96.7065	54.9208
HOR_10901	spring	2-rowed	76.5925	97.499	38.5481
HOR_10902	spring	2-rowed	80.5925	82.9143	NA
HOR_10903	spring	2-rowed	80.9464	98.4339	39.2676
HOR_10911	spring	2-rowed	83.2452	91.6534	45.2481
HOR_10918	spring	2-rowed	78.7786	91.1275	40.2481
HOR_10923	spring	2-rowed	72.7237	103.173	35.9481
HOR_10931	spring	2-rowed	70.6423	84.87	55.1764
HOR_10937	spring	2-rowed	80.5538	114.032	48.108
HOR_10952	spring	2-rowed	85.2452	101.653	39.2481
HOR_10953	spring	2-rowed	81.4502	103.038	46.2975
HOR_10954	spring	2-rowed	75.2452	111.653	47.9481
HOR_10957	spring	2-rowed	76.2452	116.653	44.5481
HOR_10967	spring	2-rowed	78.0666	89.3347	NA
HOR_10968	spring	2-rowed	80.0666	80.3347	NA
HOR_10971	spring	2-rowed	75.0666	95.3347	NA
HOR_10972	spring	2-rowed	75.0666	100.335	NA
HOR_10973	spring	2-rowed	73.0666	91.3347	NA
HOR_10974	spring	2-rowed	73.0666	89.3347	NA
HOR_10980	spring	2-rowed	74.0666	88.3347	NA
HOR_10986	spring	2-rowed	69.6976	93.2415	NA
HOR_10987	spring	2-rowed	81.0666	84.3347	NA
HOR_10989	spring	2-rowed	75.0666	101.335	NA
HOR_10992	spring	2-rowed	86.2112	108.903	43.0705
HOR_11013	spring	2-rowed	79.3719	87.5569	67.0215
HOR_11015	spring	2-rowed	76.0363	100.129	40.9764
HOR_11123	spring	2-rowed	82.7374	102.432	46.5011
HOR_11125	spring	2-rowed	80.1045	98.6351	49.1784
HOR_11126	spring	2-rowed	69.6976	70.6372	43.9764
HOR_11128	spring	2-rowed	72.8015	70.8307	41.7985
HOR_11132	spring	2-rowed	92.7843	60.2199	43.9764
HOR_11135	spring	2-rowed	72.8015	74.1315	41.8687
HOR_11136	spring	2-rowed	69.6976	75.6372	49.6764
HOR_11137	spring	2-rowed	92.7843	85.2199	45.6764
HOR_11139	spring	2-rowed	92.7843	66.2199	39.6764
HOR_11140	spring	2-rowed	99.7843	80.2199	45.6764
HOR_11142	spring	2-rowed	94.7843	95.2199	49.6764
HOR_11143	spring	2-rowed	89.7843	90.2199	41.9764
HOR_11148	spring	2-rowed	76.6976	100.488	54.9764
HOR_11158	spring	2-rowed	87.5178	83.4677	NA
HOR_11160	spring	2-rowed	82.6246	87.9827	42.9764
HOR_11161	spring	2-rowed	82.0573	89.5005	45.9516
HOR_11193	spring	2-rowed	84.903	81.4348	NA
HOR_11194	spring	2-rowed	85.7768	87.9279	NA
HOR_11294	spring	2-rowed	89.7374	93.4323	49.8011
HOR_11305	spring	2-rowed	80.6298	116.263	47.4537
HOR_11309	spring	2-rowed	76.7843	100.22	48.2764
HOR_11317	spring	2-rowed	77.6298	66.2632	54.1537
HOR_11352	spring	2-rowed	77.1939	102.577	41.5209
HOR_11353	spring	2-rowed	77.5822	102.116	46.7919
HOR_11354	spring	2-rowed	76.8149	100.524	48.8011
HOR_11355	spring	2-rowed	76.8474	102.951	48.1421
HOR_11356	spring	2-rowed	77.1063	103.241	40.5262
HOR_11357	spring	2-rowed	76.8474	97.2007	45.8941
HOR_11358	spring	2-rowed	76.8474	99.6615	45.4457
HOR_11359	spring	2-rowed	77.8826	95.1052	43.1602
HOR_11360	spring	2-rowed	82.5155	98.6363	37.8011
HOR_11361	spring	2-rowed	76.7166	96.2023	55.8011
HOR_11362	spring	2-rowed	77.5098	94.5686	50.8011
HOR_11363	spring	2-rowed	77.2126	97.3432	48.8011
HOR_11364	spring	2-rowed	77.5098	98.4782	50.8011
HOR_11365	spring	2-rowed	77.7087	96.1036	45.8011
HOR_11366	spring	2-rowed	76.0194	80.6405	52.5011
HOR_11367	spring	2-rowed	79.166	97.2399	42.4212
HOR_11368	spring	2-rowed	82.8054	97.9092	37.241
HOR_11369	spring	2-rowed	80.0463	102.968	43.5117
HOR_11370	spring	2-rowed	76.616	105.405	50.1011
HOR_11371	spring	2-rowed	75.3731	108.045	48.8011
HOR_11372	spring	2-rowed	80.3368	90.4108	40.1011
HOR_11373	spring	2-rowed	77.5916	87.1399	41.9229
HOR_11374	spring	2-rowed	80.3368	100.755	42.1011
HOR_11375	spring	2-rowed	80.3021	89.6329	43.9286
HOR_11376	spring	2-rowed	76.6182	84.5716	40.8011
HOR_11377	spring	2-rowed	79.3957	112.333	46.1277
HOR_11382	spring	2-rowed	78.8517	94.1399	41.012
HOR_11390	spring	2-rowed	84.9255	109.444	52.1011
HOR_11391	spring	2-rowed	81.8724	93.8686	47.8011
HOR_11392	spring	2-rowed	81.7289	89.1327	50.5011
HOR_11393	spring	2-rowed	79.0606	92.3771	45.5011
HOR_11394	spring	2-rowed	82.7115	94.6054	42.5011
HOR_11395	spring	2-rowed	81.9277	93.2362	47.1011
HOR_11396	spring	2-rowed	79.408	96.3611	51.1011
HOR_11397	spring	2-rowed	78.704	98.0029	48.8011
HOR_11399	spring	2-rowed	66.9199	88.8248	43.8011
HOR_11404	spring	2-rowed	85.4392	98.264	46.9764
HOR_11426	spring	2-rowed	81.4392	96.8609	49.2764
HOR_11427	spring	2-rowed	72.4392	95.4877	41.2764
HOR_11433	spring	2-rowed	67.7843	92.2199	39.9764
HOR_11434	spring	2-rowed	75.7843	110.22	43.2764
HOR_11435	spring	2-rowed	78.7843	105.22	39.9764
HOR_11437	spring	2-rowed	71.7843	90.2199	50.9764
HOR_11460	spring	2-rowed	71.7843	100.22	40.9764
HOR_11466	spring	2-rowed	71.7843	100.22	50.2764
HOR_11472	spring	2-rowed	66.7843	120.22	49.6764
HOR_11474	spring	2-rowed	75.4041	94.4492	44.5645
HOR_11475	spring	2-rowed	74.7843	115.22	36.2764
HOR_11476	spring	2-rowed	79.2459	95.0324	52.2764
HOR_11512	spring	2-rowed	79.7374	79.4323	38.8011
HOR_11514	spring	2-rowed	89.7374	87.4323	46.1011
HOR_11519	spring	2-rowed	84.7374	107.432	38.8011
HOR_12049	spring	2-rowed	84.8015	109.974	37.8265
HOR_12050	spring	2-rowed	90.7916	95.38	40.7881
HOR_12055	spring	2-rowed	83.8015	109.974	37.2365
HOR_12154	spring	2-rowed	101.792	125.38	36.9881
HOR_12166	spring	2-rowed	88.4682	124.259	39.7549
HOR_12172	spring	2-rowed	93.2052	129.701	45.2145
HOR_12174	spring	2-rowed	89.0574	121.658	42.7477
HOR_12199	spring	2-rowed	91.4065	125.007	47.1422
HOR_12200	spring	2-rowed	93.271	129.701	40.342
HOR_12206	spring	2-rowed	84.8015	109.974	42.1065
HOR_12397	spring	2-rowed	89.7374	97.4323	NA
HOR_12405	spring	2-rowed	79.7374	107.432	NA
HOR_12406	spring	2-rowed	79.7374	102.432	NA
HOR_12407	spring	2-rowed	79.7374	102.432	NA
HOR_12409	spring	2-rowed	77.7374	109.432	NA
HOR_12413	spring	2-rowed	80.7374	97.4323	NA
HOR_12414	spring	2-rowed	83.7374	122.432	NA
HOR_12415	spring	2-rowed	82.7374	97.4323	NA
HOR_12416	spring	2-rowed	80.9043	116.507	43.8984
HOR_12417	spring	2-rowed	76.7374	107.432	NA
HOR_12419	spring	2-rowed	83.2871	92.1101	48.9584
HOR_12452	spring	2-rowed	69.7217	111.048	46.8153
HOR_12466	spring	2-rowed	72.8015	99.9741	48.3265
HOR_12502	spring	2-rowed	78.9353	80.1972	44.2278
HOR_12524	spring	2-rowed	66.9129	78.494	NA
HOR_12526	spring	2-rowed	65.6976	65.2415	NA
HOR_12527	spring	2-rowed	64.6976	73.2415	NA
HOR_12754	spring	2-rowed	78.0443	88.1491	48.6099
HOR_12795	spring	2-rowed	77.0675	108.263	45.1184
HOR_12797	spring	2-rowed	79.7916	105.38	44.8881
HOR_12798	spring	2-rowed	74.7916	100.38	46.1881
HOR_12799	spring	2-rowed	81.6167	107.288	45.5238
HOR_12826	spring	2-rowed	78.7916	75.38	46.1881
HOR_12827	spring	2-rowed	76.4837	76.442	58.1277
HOR_12829	spring	2-rowed	84.8308	92.2409	43.7914
HOR_13405	spring	2-rowed	75.1646	88.9792	44.4933
HOR_13411	spring	2-rowed	84.6167	97.2879	48.1238
HOR_13456	spring	2-rowed	83.6167	87.2879	47.3238
HOR_13459	spring	2-rowed	80.7459	99.6005	46.4187
HOR_13475	spring	2-rowed	85.0642	74.5556	40.4724
HOR_13515	spring	2-rowed	77.9236	81.496	NA
HOR_13516	spring	2-rowed	97.9236	86.496	NA
HOR_13517	spring	2-rowed	76.9236	101.496	NA
HOR_13518	spring	2-rowed	76.9236	81.496	NA
HOR_13519	spring	2-rowed	95.9236	86.496	NA
HOR_13520	spring	2-rowed	76.9236	96.496	NA
HOR_13521	spring	2-rowed	76.9236	96.496	NA
HOR_13522	spring	2-rowed	75.9236	101.496	NA
HOR_14672	spring	2-rowed	69.6417	109.451	36.5405
HOR_13884	spring	2-rowed	77.9236	101.496	NA
HOR_13890	spring	2-rowed	78.9236	66.496	NA
HOR_13972	spring	2-rowed	74.9236	91.496	NA
HOR_13973	spring	2-rowed	74.9236	86.496	NA
HOR_13974	spring	2-rowed	70.6417	104.451	54.7405
HOR_13984	spring	2-rowed	69.6417	84.4512	55.3405
HOR_13988	spring	2-rowed	74.9236	101.496	NA
HOR_13989	spring	2-rowed	73.7564	83.3334	52.4187
HOR_14025	spring	2-rowed	85.7564	118.333	48.9187
HOR_14027	spring	2-rowed	76.6417	104.451	39.7405
HOR_14028	spring	2-rowed	75.5372	98.9831	45.9187
HOR_14030	spring	2-rowed	76.9236	116.496	NA
HOR_14031	spring	2-rowed	75.7564	103.333	44.7187
HOR_14032	spring	2-rowed	82.6417	99.4512	48.4405
HOR_14033	spring	2-rowed	75.9236	106.496	NA
HOR_14034	spring	2-rowed	71.9236	86.496	NA
HOR_14037	spring	2-rowed	77.9236	111.496	NA
HOR_14039	spring	2-rowed	74.7564	83.3334	41.2187
HOR_14040	spring	2-rowed	77.9236	101.496	NA
HOR_14041	spring	2-rowed	78.9236	96.496	NA
HOR_14043	spring	2-rowed	76.9236	96.496	NA
HOR_14049	spring	2-rowed	76.9236	106.496	NA
HOR_14050	spring	2-rowed	79.7564	88.3334	39.5187
HOR_14051	spring	2-rowed	75.9236	106.496	NA
HOR_14052	spring	2-rowed	75.9236	96.496	NA
HOR_14054	spring	2-rowed	75.9236	106.496	NA
HOR_14055	spring	2-rowed	75.9236	86.496	NA
HOR_14056	spring	2-rowed	74.9236	96.496	NA
HOR_14058	spring	2-rowed	76.7564	83.3334	40.9187
HOR_14059	spring	2-rowed	77.7564	103.333	45.3187
HOR_14060	spring	2-rowed	75.7564	73.3334	51.9187
HOR_14061	spring	2-rowed	74.9236	91.496	NA
HOR_14064	spring	2-rowed	77.9236	111.496	NA
HOR_14065	spring	2-rowed	75.9236	101.496	NA
HOR_14066	spring	2-rowed	79.9236	121.496	NA
HOR_14067	spring	2-rowed	74.9236	121.496	NA
HOR_14070	spring	2-rowed	77.7564	98.3334	43.0187
HOR_14072	spring	2-rowed	78.9236	96.496	NA
HOR_14074	spring	2-rowed	79.9236	101.496	NA
HOR_14075	spring	2-rowed	74.9919	98.8131	47.5024
HOR_14076	spring	2-rowed	77.9236	96.496	NA
HOR_14077	spring	2-rowed	78.0422	95.2039	41.7753
HOR_14078	spring	2-rowed	78.9236	101.496	NA
HOR_14079	spring	2-rowed	75.9236	101.496	NA
HOR_14080	spring	2-rowed	73.9236	111.496	NA
HOR_14083	spring	2-rowed	77.9236	106.496	NA
HOR_14085	spring	2-rowed	75.2882	90.9451	NA
HOR_14086	spring	2-rowed	78.9236	101.496	NA
HOR_14088	spring	2-rowed	78.9236	106.496	NA
HOR_14089	spring	2-rowed	78.9236	96.496	NA
HOR_14090	spring	2-rowed	79.9236	101.496	NA
HOR_14091	spring	2-rowed	75.7564	88.3334	38.5187
HOR_14092	spring	2-rowed	74.7564	83.3334	47.9187
HOR_14093	spring	2-rowed	76.1773	107.088	42.7417
HOR_14094	spring	2-rowed	77.9236	106.496	NA
HOR_14095	spring	2-rowed	70.3478	89.4828	44.6375
HOR_14098	spring	2-rowed	79.5229	77.2658	50.8698
HOR_14099	spring	2-rowed	70.3478	79.4828	47.7175
HOR_14102	spring	2-rowed	80.9366	95.4235	63.3566
HOR_14106	spring	2-rowed	76.9236	101.496	NA
HOR_14107	spring	2-rowed	71.9236	91.496	NA
HOR_14112	spring	2-rowed	72.6604	93.9911	41.3312
HOR_14114	spring	2-rowed	77.9236	91.496	NA
HOR_14120	spring	2-rowed	80.9236	87.496	NA
HOR_14121	spring	2-rowed	70.8054	91.2329	43.2436
HOR_14128	spring	2-rowed	78.9236	66.496	NA
HOR_14133	spring	2-rowed	78.9236	106.496	NA
HOR_14141	spring	2-rowed	79.9236	86.496	NA
HOR_14363	spring	2-rowed	68.7564	83.3334	41.1187
HOR_14364	spring	2-rowed	73.9236	91.496	NA
HOR_14366	spring	2-rowed	75.7564	88.3334	38.5187
HOR_14368	spring	2-rowed	73.7564	68.3334	39.8187
HOR_14369	spring	2-rowed	86.7564	103.333	48.0187
HOR_14370	spring	2-rowed	68.9236	81.496	NA
HOR_14372	spring	2-rowed	78.9236	96.496	NA
HOR_14373	spring	2-rowed	89.9236	78.496	NA
HOR_14374	spring	2-rowed	78.7564	108.333	41.5187
HOR_14383	spring	2-rowed	84.9236	86.496	NA
HOR_14388	spring	2-rowed	80.7564	103.333	42.2187
HOR_14390	spring	2-rowed	79.7564	78.3334	42.2187
HOR_14396	spring	2-rowed	70.7564	83.3334	44.0187
HOR_14403	spring	2-rowed	84.9236	84.496	NA
HOR_14404	spring	2-rowed	73.7564	88.3334	45.2187
HOR_14405	spring	2-rowed	75.7564	108.333	39.6187
HOR_14406	spring	2-rowed	80.9236	106.496	NA
HOR_14413	spring	2-rowed	85.9236	111.496	NA
HOR_14415	spring	2-rowed	85.7564	108.333	43.3187
HOR_14416	spring	2-rowed	75.7564	98.3334	46.3187
HOR_14419	spring	2-rowed	73.7564	68.3334	47.1187
HOR_14432	spring	2-rowed	84.7564	108.333	45.3187
HOR_14435	spring	2-rowed	83.7564	108.333	47.0187
HOR_14439	spring	2-rowed	74.7564	98.3334	37.3187
HOR_14496	spring	2-rowed	69.7564	83.3334	45.2187
HOR_14498	spring	2-rowed	68.7564	78.3334	48.3187
HOR_14500	spring	2-rowed	75.7564	93.3334	54.8187
HOR_14503	spring	2-rowed	80.7564	103.333	48.0187
HOR_14507	spring	2-rowed	70.7564	68.3334	41.3187
HOR_14508	spring	2-rowed	78.7564	118.333	52.0187
HOR_14509	spring	2-rowed	70.7564	68.3334	43.1187
HOR_14510	spring	2-rowed	75.7564	98.3334	37.6187
HOR_14532	spring	2-rowed	80.7564	113.333	55.5187
HOR_14574	spring	2-rowed	78.7564	103.333	41.8187
HOR_14592	spring	2-rowed	89.7564	113.333	52.3187
HOR_14602	spring	2-rowed	80.7564	118.333	44.5187
HOR_14606	spring	2-rowed	78.7564	93.3334	44.0187
HOR_14612	spring	2-rowed	81.7564	113.333	61.6187
HOR_15456	spring	2-rowed	70.9442	98.5915	NA
HOR_15195	spring	2-rowed	66.6417	84.4512	55.3405
HOR_15641	spring	2-rowed	74.9442	78.5915	41.3516
HOR_15668	spring	2-rowed	83.6417	124.451	46.6405
HOR_15997	spring	2-rowed	92.6417	84.4512	41.8405
HOR_16085	spring	2-rowed	73.9442	103.592	39.3516
HOR_16211	spring	2-rowed	77.9442	103.592	51.2516
HOR_16221	spring	2-rowed	80.9442	118.592	44.5516
HOR_16369	spring	2-rowed	87.6417	94.4512	46.1405
HOR_16602	spring	2-rowed	67.6417	109.451	50.7405
HOR_16635	spring	2-rowed	77.9442	93.5915	42.1516
HOR_16868	spring	2-rowed	73.9442	98.5915	46.1516
HOR_16899	spring	2-rowed	80.6417	109.451	45.4405
HOR_16929	spring	2-rowed	74.9442	88.5915	40.0516
HOR_16973	spring	2-rowed	73.9442	88.5915	42.1516
HOR_17012	spring	2-rowed	75.9442	88.5915	41.5516
HOR_17017	spring	2-rowed	80.9442	88.5915	52.2516
HOR_17020	spring	2-rowed	69.9442	88.5915	39.3516
HOR_17478	spring	2-rowed	70.6417	104.451	44.0405
HOR_18001	spring	2-rowed	69.6417	99.4512	61.7405
HOR_18098	spring	2-rowed	80.9442	103.592	56.1516
HOR_18127	spring	2-rowed	79.0247	70.8417	NA
HOR_18247	spring	2-rowed	86.9123	52.3873	34.159
HOR_18426	spring	2-rowed	75.6357	80.7206	48.378
HOR_18479	spring	2-rowed	79.6357	80.7206	49.178
HOR_18763	spring	2-rowed	90.6417	84.4512	51.3405
HOR_19476	spring	2-rowed	70.6417	104.451	52.8405
HOR_19482	spring	2-rowed	70.6417	109.451	52.2405
HOR_19565	spring	2-rowed	69.6417	109.451	53.7405
HOR_19672	spring	2-rowed	69.6417	99.4512	52.4405
HOR_19684	spring	2-rowed	71.6417	94.4512	50.7405
HOR_14151	spring	2-rowed	71.6417	104.451	38.2405
HOR_10890	spring	2-rowed	76.4655	92.6986	44.4364
HOR_21067	spring	2-rowed	66.6417	104.451	43.6405
HOR_21328	spring	2-rowed	76.6417	84.4512	58.8405
HOR_1468	spring	2-rowed	72.3604	77.5502	42.401
HOR_40	spring	2-rowed	76.0331	108.002	47.371
HOR_42	spring	2-rowed	73.9904	104.995	36.2274
HOR_45	spring	2-rowed	82.8842	102.853	47.0447
HOR_59	spring	2-rowed	81.0641	101.713	43.5139
HOR_60	spring	2-rowed	81.2713	107.183	45.0075
HOR_62	spring	2-rowed	80.7467	104.703	42.2114
HOR_63	spring	2-rowed	79.6002	105.015	47.6899
HOR_64	spring	2-rowed	80.9026	101.961	48.6738
HOR_65	spring	2-rowed	80.4035	104.371	42.8119
HOR_66	spring	2-rowed	81.0295	103.251	45.7614
HOR_67	spring	2-rowed	79.8125	101.898	47.1353
HOR_69	spring	2-rowed	81.2721	107.772	46.5453
HOR_70	spring	2-rowed	81.8116	111.442	46.5595
HOR_71	spring	2-rowed	79.1559	106.196	45.5349
HOR_72	spring	2-rowed	81.1834	111.205	44.6376
HOR_73	spring	2-rowed	81.3726	113.715	45.7891
HOR_74	spring	2-rowed	82.2263	108.374	38.859
HOR_75	spring	2-rowed	82.4062	108.195	42.7347
HOR_76	spring	2-rowed	82.5892	108.128	45.0573
HOR_77	spring	2-rowed	82.4757	104.801	45.0936
HOR_78	spring	2-rowed	82.3936	108.962	46.5479
HOR_79	spring	2-rowed	83.0307	112.903	43.3964
HOR_81	spring	2-rowed	84.4638	117.905	48.5702
HOR_87	spring	2-rowed	81.5712	110.938	45.0563
HOR_89	spring	2-rowed	80.6452	112.669	47.0533
HOR_91	spring	2-rowed	87.1275	122.034	45.4049
HOR_96	spring	2-rowed	78.6269	108.723	42.4054
HOR_97	spring	2-rowed	80.8732	112.032	49.7144
HOR_98	spring	2-rowed	80.7245	107.39	42.0744
HOR_100	spring	2-rowed	82.9847	108.67	44.9046
HOR_101	spring	2-rowed	82.889	107.277	43.6723
HOR_108	spring	2-rowed	85.3303	112.787	47.4012
HOR_109	spring	2-rowed	81.3373	104.254	42.8582
HOR_110	spring	2-rowed	80.6561	106.02	47.2902
HOR_111	spring	2-rowed	80.2584	109.415	47.3197
HOR_113	spring	2-rowed	79.393	104.63	43.2706
HOR_114	spring	2-rowed	79.0947	110.007	43.7638
HOR_116	spring	2-rowed	81.5457	99.4329	40.6946
HOR_117	spring	2-rowed	83.003	108.076	41.3576
HOR_118	spring	2-rowed	81.4484	109.183	41.3393
HOR_119	spring	2-rowed	78.5295	100.81	44.3064
HOR_120	spring	2-rowed	89.6322	108.408	47.5578
HOR_122	spring	2-rowed	84.6776	95.6227	47.5402
HOR_127	spring	2-rowed	83.0664	113.946	44.2396
HOR_131	spring	2-rowed	82.3972	105.184	39.5886
HOR_136	spring	2-rowed	81.367	106.406	42.2814
HOR_138	spring	2-rowed	74.0414	81.197	53.3842
HOR_147	spring	2-rowed	83.3989	108.802	42.4383
HOR_153	spring	2-rowed	75.4356	107.012	43.799
HOR_154	spring	2-rowed	78.734	76.9087	49.2442
HOR_175	spring	2-rowed	86.8825	115.837	45.8008
HOR_176	spring	2-rowed	79.7902	106.509	41.0663
HOR_177	spring	2-rowed	76.5936	92.0922	43.7029
HOR_178	spring	2-rowed	74.6332	92.3966	59.1907
HOR_181	spring	2-rowed	81.4093	100.748	41.1292
HOR_182	spring	2-rowed	80.0054	110.241	40.8034
HOR_183	spring	2-rowed	81.2285	107.944	44.4995
HOR_184	spring	2-rowed	81.3134	109.246	43.0994
HOR_185	spring	2-rowed	80.8058	109.157	40.6076
HOR_186	spring	2-rowed	77.6034	106.391	43.6804
HOR_187	spring	2-rowed	76.886	107.504	42.7867
HOR_188	spring	2-rowed	77.4791	108.007	44.8225
HOR_189	spring	2-rowed	81.9303	98.444	46.776
HOR_190	spring	2-rowed	81.8199	102.997	44.0469
HOR_193	spring	2-rowed	81.0944	102.295	40.2686
HOR_196	spring	2-rowed	79.5283	105.88	38.7084
HOR_203	spring	2-rowed	80.8843	104.973	38.6115
HOR_205	spring	2-rowed	78.7952	99.3828	38.0654
HOR_208	spring	2-rowed	89.0016	107.145	48.0528
HOR_210	spring	2-rowed	81.8929	101.015	38.9427
HOR_212	spring	2-rowed	80.0314	95.1786	48.1562
HOR_215	spring	2-rowed	80.872	109.902	38.2362
HOR_217	spring	2-rowed	82.0339	118.376	50.2901
HOR_218	spring	2-rowed	81.2676	113.946	50.155
HOR_219	spring	2-rowed	80.4684	116.797	48.6135
HOR_220	spring	2-rowed	81.1423	103.982	40.1283
HOR_221	spring	2-rowed	81.9203	102.254	39.9359
HOR_222	spring	2-rowed	81.3087	100.121	40.9101
HOR_223	spring	2-rowed	80.1815	104.317	39.7866
HOR_224	spring	2-rowed	83.5286	96.6047	34.2007
HOR_225	spring	2-rowed	85.0384	101.815	40.9316
HOR_226	spring	2-rowed	84.0605	93.2992	46.3185
HOR_227	spring	2-rowed	85.5625	103.21	39.5706
HOR_228	spring	2-rowed	83.1515	99.1745	39.6874
HOR_235	spring	2-rowed	77.7556	88.8394	52.2998
HOR_253	spring	2-rowed	81.8217	108.422	43.049
HOR_283	spring	2-rowed	77.0799	95.8164	46.6524
HOR_284	spring	2-rowed	77.3296	98.0156	47.3427
HOR_288	spring	2-rowed	85.9712	120.341	47.1406
HOR_289	spring	2-rowed	85.8427	117.654	45.8436
HOR_290	spring	2-rowed	85.7029	107.64	51.187
HOR_291	spring	2-rowed	80.7592	116.75	46.3048
HOR_292	spring	2-rowed	82.2934	102.926	43.8439
HOR_293	spring	2-rowed	84.47	105.575	40.3044
HOR_294	spring	2-rowed	88.1551	104.891	52.1249
HOR_295	spring	2-rowed	81.8736	103.113	40.4056
HOR_296	spring	2-rowed	79.6291	113.328	46.8486
HOR_297	spring	2-rowed	80.7811	105.138	41.9225
HOR_298	spring	2-rowed	79.4234	102.754	47.4516
HOR_300	spring	2-rowed	82.0274	107.703	40.5404
HOR_302	spring	2-rowed	81.8068	104.024	40.8691
HOR_303	spring	2-rowed	77.7845	93.3217	43.0329
HOR_309	spring	2-rowed	78.0368	112.87	49.8252
HOR_310	spring	2-rowed	80.1996	108.369	53.1731
HOR_311	spring	2-rowed	75.4512	105.962	51.3336
HOR_312	spring	2-rowed	79.6033	110.052	52.5142
HOR_313	spring	2-rowed	77.7533	93.7996	47.7603
HOR_314	spring	2-rowed	82.6981	101.793	43.5207
HOR_315	spring	2-rowed	84.7684	105.26	43.0438
HOR_316	spring	2-rowed	81.6854	106.384	41.569
HOR_317	spring	2-rowed	83.4402	105.055	43.893
HOR_318	spring	2-rowed	88.0998	103.633	42.0643
HOR_320	spring	2-rowed	105.064	101.942	39.232
HOR_321	spring	2-rowed	101.843	111.131	41.1456
HOR_322	spring	2-rowed	84.9636	89.1993	44.9971
HOR_323	spring	2-rowed	83.9757	100.706	44.245
HOR_327	spring	2-rowed	81.7786	108.522	44.4629
HOR_328	spring	2-rowed	80.8996	110.852	43.0667
HOR_329	spring	2-rowed	80.7968	112.985	44.2925
HOR_330	spring	2-rowed	79.5373	109.886	45.1824
HOR_331	spring	2-rowed	81.7638	110.426	42.9244
HOR_332	spring	2-rowed	81.1151	112.753	45.0915
HOR_334	spring	2-rowed	74.7601	100.027	49.7216
HOR_336	spring	2-rowed	77.7309	81.3011	49.0039
HOR_333	spring	2-rowed	77.0707	96.4293	51.8788
HOR_337	spring	2-rowed	82.0061	111.145	47.8967
HOR_339	spring	2-rowed	78.8355	92.378	41.9649
HOR_343	spring	2-rowed	81.6078	116.058	53.2649
HOR_345	spring	2-rowed	78.861	95.1704	50.1883
HOR_346	spring	2-rowed	78.2378	92.2931	49.1391
HOR_354	spring	2-rowed	82.4044	117.8	46.5459
HOR_356	spring	2-rowed	83.2104	110.956	45.7262
HOR_358	spring	2-rowed	79.0955	104.138	45.5694
HOR_364	spring	2-rowed	71.0962	92.3681	46.4749
HOR_365	spring	2-rowed	79.2889	97.9467	42.0105
HOR_400	spring	2-rowed	75.9641	88.3653	49.7219
HOR_407	spring	2-rowed	76.2348	85.3708	44.4168
HOR_411	spring	2-rowed	76.9402	84.892	44.738
HOR_412	spring	2-rowed	76.3736	85.1739	44.3051
HOR_413	spring	2-rowed	75.5172	81.6665	45.3275
HOR_414	spring	2-rowed	76.0208	85.9189	46.4067
HOR_415	spring	2-rowed	75.6304	80.9128	46.7506
HOR_441	spring	2-rowed	76.721	79.7183	42.1728
HOR_482	spring	2-rowed	76.2903	78.6885	44.0927
HOR_484	spring	2-rowed	76.2667	83.0748	45.3175
HOR_485	spring	2-rowed	75.8082	81.5308	48.5796
HOR_486	spring	2-rowed	76.5834	83.8539	46.6575
HOR_487	spring	2-rowed	77.0797	84.5366	45.0917
HOR_488	spring	2-rowed	77.0044	87.0804	45.4658
HOR_502	spring	2-rowed	78.3382	80.7893	45.6398
HOR_507	spring	2-rowed	76.261	87.1809	46.8017
HOR_508	spring	2-rowed	76.6629	82.9824	43.8581
HOR_509	spring	2-rowed	76.3066	85.0266	46.0223
HOR_511	spring	2-rowed	76.9094	80.1387	45.2866
HOR_526	spring	2-rowed	75.296	82.257	48.1165
HOR_527	spring	2-rowed	74.9265	81.9015	47.5857
HOR_529	spring	2-rowed	74.7443	81.2177	49.4664
HOR_531	spring	2-rowed	74.7628	83.8607	46.6176
HOR_532	spring	2-rowed	76.5606	86.2293	43.3476
HOR_533	spring	2-rowed	74.8168	81.9772	50.8052
HOR_536	spring	2-rowed	75.7963	88.8889	44.8599
HOR_542	spring	2-rowed	75.527	83.391	45.1264
HOR_543	spring	2-rowed	75.6876	82.602	46.5007
HOR_545	spring	2-rowed	75.2218	82.39	46.6251
HOR_552	spring	2-rowed	75.9522	86.9684	46.5422
HOR_572	spring	2-rowed	74.7755	80.8565	41.5431
HOR_573	spring	2-rowed	75.1754	84.9321	40.8521
HOR_574	spring	2-rowed	74.5644	87.7871	41.265
HOR_575	spring	2-rowed	75.4782	81.3029	41.5775
HOR_576	spring	2-rowed	75.0208	84.1763	42.732
HOR_585	spring	2-rowed	76.2437	88.7865	44.9457
HOR_586	spring	2-rowed	75.4937	83.8987	42.4277
HOR_587	spring	2-rowed	74.7541	84.127	43.0526
HOR_588	spring	2-rowed	75.2907	81.324	41.1176
HOR_589	spring	2-rowed	76.2429	82.6578	43.7166
HOR_590	spring	2-rowed	76.1639	87.1245	44.0423
HOR_597	spring	2-rowed	76.4468	84.6387	43.4529
HOR_598	spring	2-rowed	76.6014	85.2718	45.1755
HOR_599	spring	2-rowed	77.3427	92.9757	41.1759
HOR_600	spring	2-rowed	77.4543	87.5245	42.3681
HOR_601	spring	2-rowed	77.0031	88.5753	42.051
HOR_602	spring	2-rowed	76.9977	86.9973	42.3488
HOR_603	spring	2-rowed	77.1374	92.8678	41.8806
HOR_604	spring	2-rowed	76.0335	90.3745	43.1387
HOR_605	spring	2-rowed	76.1866	90.3448	42.9806
HOR_606	spring	2-rowed	75.7288	89.3925	43.6929
HOR_607	spring	2-rowed	75.9264	87.1097	42.8474
HOR_609	spring	2-rowed	75.6651	85.7096	43.4913
HOR_610	spring	2-rowed	74.5427	85.9306	43.5172
HOR_611	spring	2-rowed	76.3182	89.7427	43.3804
HOR_612	spring	2-rowed	76.8066	89.7445	42.6523
HOR_613	spring	2-rowed	75.3742	83.8518	40.6035
HOR_614	spring	2-rowed	74.7807	90.8236	43.6009
HOR_615	spring	2-rowed	75.4005	92.4182	44.4314
HOR_616	spring	2-rowed	74.9331	85.4592	45.5808
HOR_617	spring	2-rowed	76.0172	84.2859	46.5701
HOR_618	spring	2-rowed	74.69	85.835	42.3735
HOR_619	spring	2-rowed	75.1165	84.5034	41.832
HOR_621	spring	2-rowed	75.7666	92.0518	48.3624
HOR_626	spring	2-rowed	77.6547	92.7928	48.2249
HOR_627	spring	2-rowed	78.6695	96.5126	46.6559
HOR_628	spring	2-rowed	73.3527	78.9564	44.9291
HOR_629	spring	2-rowed	75.9266	92.8196	49.9025
HOR_630	spring	2-rowed	75.5351	97.3444	48.9716
HOR_631	spring	2-rowed	77.1281	96.6905	45.063
HOR_632	spring	2-rowed	77.1365	98.5912	44.7901
HOR_633	spring	2-rowed	76.7403	99.9945	45.42
HOR_634	spring	2-rowed	76.1094	98.0439	47.8389
HOR_636	spring	2-rowed	76.9289	106.111	47.856
HOR_642	spring	2-rowed	76.9216	91.8431	43.411
HOR_643	spring	2-rowed	75.3151	90.602	44.0311
HOR_644	spring	2-rowed	75.4198	90.4848	45.8416
HOR_645	spring	2-rowed	75.2512	83.0166	44.0987
HOR_646	spring	2-rowed	74.9546	90.5278	43.9475
HOR_647	spring	2-rowed	76.5466	94.3995	43.3695
HOR_648	spring	2-rowed	75.6952	91.9849	45.8476
HOR_649	spring	2-rowed	76.1555	88.4462	43.4766
HOR_650	spring	2-rowed	76.9987	87.117	44.6984
HOR_651	spring	2-rowed	75.8763	87.8013	45.4627
HOR_652	spring	2-rowed	76.3966	88.2914	43.3328
HOR_653	spring	2-rowed	76.7513	87.1988	43.1022
HOR_654	spring	2-rowed	75.8661	82.6931	44.7868
HOR_655	spring	2-rowed	76.5618	88.2381	50.371
HOR_657	spring	2-rowed	75.5641	84.7351	45.4214
HOR_658	spring	2-rowed	76.0437	85.9524	42.5091
HOR_659	spring	2-rowed	75.0663	83.4	45.5763
HOR_661	spring	2-rowed	76.0784	85.9948	45.8734
HOR_662	spring	2-rowed	74.9217	88.7751	45.408
HOR_663	spring	2-rowed	74.4544	90.9332	44.3487
HOR_664	spring	2-rowed	75.5714	90.4632	45.3396
HOR_665	spring	2-rowed	75.8126	87.6691	44.9917
HOR_667	spring	2-rowed	76.466	87.9151	49.2982
HOR_673	spring	2-rowed	70.3463	93.9894	54.1571
HOR_725	spring	2-rowed	81.0522	103.144	49.4988
HOR_753	spring	2-rowed	77.7631	108.225	42.2448
HOR_754	spring	2-rowed	79.7084	97.41	45.5436
HOR_757	spring	2-rowed	77.0561	104.15	43.8191
HOR_791	spring	2-rowed	79.2295	92.9976	53.5096
HOR_792	spring	2-rowed	79.3096	89.0941	48.7364
HOR_793	spring	2-rowed	71.2029	93.1571	45.2333
HOR_798	spring	2-rowed	79.5736	105.122	46.3078
HOR_806	spring	2-rowed	72.7808	81.9966	43.3883
HOR_807	spring	2-rowed	79.6688	107.54	41.773
HOR_808	spring	2-rowed	79.5032	107.788	43.5707
HOR_814	spring	2-rowed	82.3062	112.087	51.1433
HOR_816	spring	2-rowed	77.8774	91.1835	50.1242
HOR_817	spring	2-rowed	83.4095	98.2918	49.0265
HOR_818	spring	2-rowed	86.9811	114.317	46.9835
HOR_822	spring	2-rowed	86.9463	111.253	46.8571
HOR_823	spring	2-rowed	83.1081	91.4213	46.9118
HOR_825	spring	2-rowed	82.6147	106.939	44.2533
HOR_826	spring	2-rowed	82.6957	105.497	43.52
HOR_828	spring	2-rowed	86.6052	118.252	46.4381
HOR_830	spring	2-rowed	87.0436	108.174	43.3757
HOR_831	spring	2-rowed	74.1039	98.3554	62.5096
HOR_832	spring	2-rowed	74.5473	93.2513	61.8812
HOR_836	spring	2-rowed	82.6442	78.323	38.025
HOR_844	spring	2-rowed	73.9121	94.4636	63.8676
HOR_869	spring	2-rowed	80.872	102.479	49.9992
HOR_871	spring	2-rowed	77.2422	93.1186	48.1148
HOR_876	spring	2-rowed	77.9205	113.448	46.9896
HOR_877	spring	2-rowed	76.1806	114.167	59.556
HOR_882	spring	2-rowed	80.4265	102.036	48.3043
HOR_883	spring	2-rowed	78.5924	105.058	41.6464
HOR_885	spring	2-rowed	76.9702	87.9182	45.5942
HOR_888	spring	2-rowed	77.8588	87.7447	42.7357
HOR_892	spring	2-rowed	80.3374	102.18	51.5656
HOR_902	spring	2-rowed	81.5687	93.1946	49.5312
HOR_904	spring	2-rowed	80.0219	99.0928	41.0273
HOR_906	spring	2-rowed	79.8364	101.313	46.4813
HOR_911	spring	2-rowed	79.7565	101.896	50.6665
HOR_913	spring	2-rowed	78.0573	101.05	56.7834
HOR_915	spring	2-rowed	80.5206	106.026	47.5147
HOR_916	spring	2-rowed	79.4435	100.975	48.6401
HOR_917	spring	2-rowed	79.8217	97.0692	42.673
HOR_919	spring	2-rowed	75.9436	89.0227	50.8532
HOR_920	spring	2-rowed	76.0686	89.8997	40.1002
HOR_922	spring	2-rowed	76.0548	94.4643	43.7585
HOR_926	spring	2-rowed	76.5843	90.9505	42.2526
HOR_929	spring	2-rowed	76.9037	96.0524	47.0207
HOR_931	spring	2-rowed	79.7974	99.8525	50.2755
HOR_933	spring	2-rowed	81.1065	99.683	46.4135
HOR_937	spring	2-rowed	79.9651	112.328	44.3244
HOR_938	spring	2-rowed	80.4584	103.087	43.6826
HOR_939	spring	2-rowed	79.4591	98.4204	41.3609
HOR_941	spring	2-rowed	83.2639	107.008	47.8599
HOR_943	spring	2-rowed	80.7191	99.3751	47.7468
HOR_947	spring	2-rowed	81.0751	109.983	44.0733
HOR_949	spring	2-rowed	81.8869	104.767	40.6781
HOR_950	spring	2-rowed	78.605	105.468	44.3803
HOR_954	spring	2-rowed	82.6471	116.27	38.2612
HOR_964	spring	2-rowed	77.1836	88.5641	43.9907
HOR_965	spring	2-rowed	75.8921	83.6108	45.1823
HOR_970	spring	2-rowed	83.8986	113.996	45.9807
HOR_971	spring	2-rowed	83.8192	96.9886	43.2246
HOR_608	spring	2-rowed	76.7454	89.0205	44.6174
HOR_1122	spring	2-rowed	77.5343	110.96	45.23
HOR_1127	spring	2-rowed	73.4355	107.843	54.4141
HOR_1174	spring	2-rowed	83.7048	103.897	43.9502
HOR_1178	spring	2-rowed	82.7842	94.449	43.5923
HOR_1193	spring	2-rowed	75.1248	85.458	52.7042
HOR_1194	spring	2-rowed	74.2706	90.9676	49.6299
HOR_1195	spring	2-rowed	75.7222	88.5442	48.6462
HOR_1197	spring	2-rowed	75.6256	80.0769	46.8896
HOR_1206	spring	2-rowed	76.2898	93.6551	51.1119
HOR_1207	spring	2-rowed	75.1763	94.8836	56.2281
HOR_1208	spring	2-rowed	74.3359	94.3976	51.3245
HOR_1230	spring	2-rowed	74.547	87.6196	54.1611
HOR_1242	spring	2-rowed	79.9933	103.88	51.1751
HOR_1259	spring	2-rowed	75.3864	77.0658	45.5027
HOR_1260	spring	2-rowed	77.3338	90.0929	59.8416
HOR_1261	spring	2-rowed	83.2514	95.419	43.1289
HOR_1263	spring	2-rowed	95.3841	85.4741	43.9205
HOR_1264	spring	2-rowed	70.8863	96.1208	53.7579
HOR_1266	spring	2-rowed	75.53	91.0537	53.4416
HOR_1268	spring	2-rowed	80.9465	101.061	46.5265
HOR_1270	spring	2-rowed	78.4321	100.128	45.1001
HOR_1271	spring	2-rowed	73.9823	102.492	44.7792
HOR_1273	spring	2-rowed	73.0426	95.9223	45.003
HOR_1283	spring	2-rowed	80.4448	105.134	38.9935
HOR_1291	spring	2-rowed	81.6145	111.963	45.6976
HOR_1296	spring	2-rowed	81.3409	103.081	41.6724
HOR_1297	spring	2-rowed	82.2123	109.739	45.1442
HOR_1302	spring	2-rowed	80.5726	103.527	41.3703
HOR_1304	spring	2-rowed	78.9165	104.154	46.0433
HOR_1308	spring	2-rowed	80.7962	103.508	43.967
HOR_1368	spring	2-rowed	84.4465	99.0927	49.0577
HOR_1371	spring	2-rowed	87.141	115.182	43.4284
HOR_1377	spring	2-rowed	70.3475	79.9642	40.6508
HOR_2990	spring	2-rowed	76.003	100.36	45.9613
HOR_2995	spring	2-rowed	72.7106	73.858	48.4807
HOR_2999	spring	2-rowed	83.941	87.4907	38.5237
HOR_3002	spring	2-rowed	80.5604	117.365	46.7511
HOR_3003	spring	2-rowed	81.9835	113.234	48.4913
HOR_3004	spring	2-rowed	81.8311	108.453	45.8435
HOR_3005	spring	2-rowed	77.9429	108.157	44.286
HOR_3010	spring	2-rowed	86.2998	108.429	48.897
HOR_3023	spring	2-rowed	73.0033	78.8382	42.8989
HOR_3025	spring	2-rowed	74.1186	95.5108	38.958
HOR_3026	spring	2-rowed	80.86	92.0789	43.587
HOR_3028	spring	2-rowed	74.9976	100.898	41.4903
HOR_3036	spring	2-rowed	76.3186	106.993	45.4302
HOR_3041	spring	2-rowed	73.3934	76.1686	41.8922
HOR_3049	spring	2-rowed	82.9307	95.1864	43.9532
HOR_3050	spring	2-rowed	82.1294	98.6173	44.0241
HOR_3051	spring	2-rowed	76.1058	93.1127	46.7008
HOR_3052	spring	2-rowed	83.108	105.676	54.561
HOR_3053	spring	2-rowed	78.3687	110.147	45.0466
HOR_3164	spring	2-rowed	75.5207	108.712	60.6221
HOR_3166	spring	2-rowed	84.2911	100.169	49.1699
HOR_3167	spring	2-rowed	83.2158	116.592	47.1183
HOR_3267	spring	2-rowed	80.7764	105.534	46.3393
HOR_3269	spring	2-rowed	80.853	111.299	40.2266
HOR_3271	spring	2-rowed	77.899	112.535	49.1051
HOR_3273	spring	2-rowed	92.4379	117.408	43.8543
HOR_3952	spring	2-rowed	80.6136	114.437	46.689
HOR_3280	spring	2-rowed	76.0021	87.092	50.8273
HOR_3288	spring	2-rowed	77.8426	96.9021	41.2424
HOR_3290	spring	2-rowed	76.5905	95.8472	46.617
HOR_3291	spring	2-rowed	76.3972	95.3154	48.8481
HOR_3292	spring	2-rowed	77.1081	97.172	45.1272
HOR_3293	spring	2-rowed	80.8611	93.3668	42.2778
HOR_3294	spring	2-rowed	78.0899	94.6753	46.9693
HOR_3295	spring	2-rowed	86.5132	107.351	55.5997
HOR_3310	spring	2-rowed	72.1189	80.332	42.9558
HOR_3520	spring	2-rowed	74.866	80.8207	50.3755
HOR_3522	spring	2-rowed	82.1823	108.421	45.8417
HOR_3536	spring	2-rowed	78.0879	93.4984	41.9131
HOR_3537	spring	2-rowed	76.8918	88.6985	40.797
HOR_3539	spring	2-rowed	83.8596	97.4401	55.2718
HOR_3540	spring	2-rowed	74.1184	94.8587	42.0022
HOR_3544	spring	2-rowed	85.5366	99.7109	52.0203
HOR_3545	spring	2-rowed	78.2831	106.471	44.1575
HOR_3546	spring	2-rowed	75.9295	96.9618	43.6642
HOR_3547	spring	2-rowed	85.3571	96.6132	44.9169
HOR_3548	spring	2-rowed	81.1148	102.455	44.785
HOR_3549	spring	2-rowed	83.9333	104.058	42.0911
HOR_3550	spring	2-rowed	73.2251	98.2789	44.4055
HOR_3551	spring	2-rowed	83.9333	95.428	37.5874
HOR_3554	spring	2-rowed	86.6302	84.2013	41.0046
HOR_3559	spring	2-rowed	84.7584	105.709	50.5026
HOR_3560	spring	2-rowed	82.3458	94.2832	49.2582
HOR_3561	spring	2-rowed	82.3458	103.299	47.9341
HOR_3562	spring	2-rowed	82.3458	101.09	50.2987
HOR_3564	spring	2-rowed	70.3292	71.9103	58.6559
HOR_3565	spring	2-rowed	82.937	105.556	44.1897
HOR_3591	spring	2-rowed	79.7241	91.8852	51.7383
HOR_3592	spring	2-rowed	77.2483	96.8099	46.1543
HOR_3593	spring	2-rowed	77.5032	108.555	46.4624
HOR_3594	spring	2-rowed	80.8482	100.925	43.5032
HOR_3595	spring	2-rowed	76.3625	97.1606	46.6103
HOR_3596	spring	2-rowed	79.2015	89.9777	45.4193
HOR_3597	spring	2-rowed	80.9546	97.9668	47.1744
HOR_3598	spring	2-rowed	76.5273	89.542	41.4014
HOR_1385	spring	2-rowed	81.9079	103.262	47.614
HOR_1386	spring	2-rowed	79.0762	102.799	45.3779
HOR_1389	spring	2-rowed	78.8577	104.575	44.4939
HOR_1391	spring	2-rowed	83.4325	112.465	53.5366
HOR_1392	spring	2-rowed	83.9362	97.9105	48.3332
HOR_1393	spring	2-rowed	83.3481	104.581	44.0725
HOR_1404	spring	2-rowed	77.1648	89.7258	51.638
HOR_1408	spring	2-rowed	80.4304	96.4726	50.4768
HOR_1410	spring	2-rowed	80.2211	99.1079	53.3694
HOR_1411	spring	2-rowed	74.5559	81.7325	39.3234
HOR_1413	spring	2-rowed	78.6	97.5683	51.3944
HOR_1415	spring	2-rowed	78.2361	98.8603	42.51
HOR_1418	spring	2-rowed	77.753	94.8512	47.0688
HOR_1422	spring	2-rowed	84.8466	117.202	44.7167
HOR_1423	spring	2-rowed	81.8794	105.472	41.1968
HOR_1427	spring	2-rowed	78.0766	104.85	46.7026
HOR_1431	spring	2-rowed	75.0408	93.7575	47.9435
HOR_1432	spring	2-rowed	83.4231	103.108	37.6802
HOR_1435	spring	2-rowed	81.9514	101.684	39.0009
HOR_1434	spring	2-rowed	82.0128	108.387	41.208
HOR_1443	spring	2-rowed	91.7745	111.102	45.9419
HOR_1446	spring	2-rowed	80.9935	112.183	45.8453
HOR_1448	spring	2-rowed	70.219	87.7023	53.2789
HOR_1449	spring	2-rowed	90.467	97.4819	42.1035
HOR_1451	spring	2-rowed	71.79	88.0513	44.7049
HOR_1454	spring	2-rowed	72.7883	81.9006	43.9603
HOR_1457	spring	2-rowed	75.8699	99.3273	41.3669
HOR_1458	spring	2-rowed	75.1882	88.986	49.6967
HOR_1489	spring	2-rowed	75.6232	99.7161	47.0758
HOR_1502	spring	2-rowed	78.5045	93.0296	47.6272
HOR_1504	spring	2-rowed	73.9393	100.067	38.8094
HOR_1506	spring	2-rowed	76.817	101.202	40.4509
HOR_1508	spring	2-rowed	78.088	113.029	52.6257
HOR_1512	spring	2-rowed	77.3613	92.4487	47.4897
HOR_1552	spring	2-rowed	76.7811	77.3302	48.4942
HOR_1554	spring	2-rowed	76.5488	92.0485	51.9574
HOR_1595	spring	2-rowed	73.1997	89.8892	42.8604
HOR_1599	spring	2-rowed	88.3692	99.2009	47.996
HOR_1600	spring	2-rowed	84.2924	104.844	41.1644
HOR_1601	spring	2-rowed	77.8835	111.219	48.1754
HOR_1609	spring	2-rowed	84.5862	121.833	49.0395
HOR_1614	spring	2-rowed	78.6496	108.855	44.6259
HOR_1616	spring	2-rowed	80.8153	107.395	43.883
HOR_1626	spring	2-rowed	71.8852	81.977	43.6885
HOR_1627	spring	2-rowed	77.8008	113.358	57.4666
HOR_1629	spring	2-rowed	80.2588	113.597	45.1493
HOR_1648	spring	2-rowed	81.9112	107.671	42.878
HOR_1675	spring	2-rowed	77.3051	78.9257	42.3779
HOR_1677	spring	2-rowed	73.658	100.415	37.03
HOR_1686	spring	2-rowed	76.6139	103.623	44.5901
HOR_1687	spring	2-rowed	78.5087	112.336	49.7379
HOR_1707	spring	2-rowed	73.3503	79.8728	45.7607
HOR_1726	spring	2-rowed	76.6738	94.6127	48.5031
HOR_1729	spring	2-rowed	72.0272	101.488	45.126
HOR_1730	spring	2-rowed	80.1751	114.705	43.6253
HOR_1732	spring	2-rowed	85.626	118.686	47.0563
HOR_1737	spring	2-rowed	76.5973	109.471	48.4422
HOR_1740	spring	2-rowed	75.6334	80.8484	50.6849
HOR_1741	spring	2-rowed	77.1884	83.7505	45.9795
HOR_1751	spring	2-rowed	73.5831	77.6684	42.6304
HOR_1794	spring	2-rowed	75.9834	92.9724	49.9784
HOR_1799	spring	2-rowed	71.3145	100.954	48.5146
HOR_1802	spring	2-rowed	71.0865	95.1856	48.6915
HOR_1807	spring	2-rowed	73.817	81.662	51.3811
HOR_1862	spring	2-rowed	80.3945	104.99	45.8926
HOR_1863	spring	2-rowed	80.0866	110.561	41.621
HOR_1865	spring	2-rowed	79.3034	108.99	46.2634
HOR_1866	spring	2-rowed	79.7372	114.078	45.4577
HOR_1869	spring	2-rowed	80.5122	115.881	44.9162
HOR_1870	spring	2-rowed	79.0998	110.663	44.5258
HOR_1871	spring	2-rowed	79.9174	112.075	38.9286
HOR_1872	spring	2-rowed	79.8575	111.466	45.6403
HOR_1875	spring	2-rowed	77.9065	86.6867	51.3928
HOR_1879	spring	2-rowed	84.5248	107.144	45.8098
HOR_1880	spring	2-rowed	79.0239	89.8646	51.2138
HOR_1881	spring	2-rowed	89.3284	104.19	54.8115
HOR_1882	spring	2-rowed	70.1697	89.9227	52.1431
HOR_1883	spring	2-rowed	68.9354	91.3737	51.5905
HOR_1885	spring	2-rowed	69.8649	97.6121	53.3663
HOR_1886	spring	2-rowed	69.3345	83.8983	46.7704
HOR_1889	spring	2-rowed	79.2239	111.764	42.0882
HOR_1893	spring	2-rowed	79.2758	102.601	43.6388
HOR_1895	spring	2-rowed	80.5804	104.44	44.5834
HOR_1896	spring	2-rowed	79.1438	108.562	45.7248
HOR_1897	spring	2-rowed	80.1765	109.239	43.7929
HOR_1899	spring	2-rowed	80.5116	104.232	42.3331
HOR_1901	spring	2-rowed	79.9336	99.536	41.6445
HOR_1902	spring	2-rowed	71.6796	92.7876	58.6002
HOR_1903	spring	2-rowed	81.5439	113.803	44.0489
HOR_1904	spring	2-rowed	80.3627	108.378	43.9659
HOR_1906	spring	2-rowed	81.0715	112.331	53.2662
HOR_1907	spring	2-rowed	78.5466	112.195	43.0769
HOR_1908	spring	2-rowed	81.0111	124.23	49.9095
HOR_1912	spring	2-rowed	80.0484	107.364	47.2485
HOR_1913	spring	2-rowed	81.6402	117.727	54.0052
HOR_1917	spring	2-rowed	78.0644	108.213	41.2984
HOR_1922	spring	2-rowed	80.2003	96.1764	40.9111
HOR_1923	spring	2-rowed	77.5921	105.464	42.5711
HOR_1924	spring	2-rowed	80.0786	109.11	47.9733
HOR_1926	spring	2-rowed	80.299	114.926	44.4918
HOR_1930	spring	2-rowed	72.1451	102.885	53.3428
HOR_1931	spring	2-rowed	80.9807	109.428	40.8131
HOR_1932	spring	2-rowed	79.6711	113.292	45.5428
HOR_1933	spring	2-rowed	79.1375	108.743	41.7881
HOR_1934	spring	2-rowed	81.3115	104.582	40.426
HOR_1935	spring	2-rowed	79.9138	107.979	41.8692
HOR_1936	spring	2-rowed	77.9508	110.232	44.6655
HOR_1939	spring	2-rowed	74.9616	103.026	45.2426
HOR_1943	spring	2-rowed	74.8199	110.503	60.0304
HOR_1955	spring	2-rowed	74.739	83.8582	49.9064
HOR_1960	spring	2-rowed	71.3133	95.1911	51.4112
HOR_1973	spring	2-rowed	74.9187	83.4658	51.5788
HOR_1976	spring	2-rowed	82.7158	103.198	48.8223
HOR_1981	spring	2-rowed	76.3129	113.503	41.087
HOR_1988	spring	2-rowed	79.9123	100.381	39.4017
HOR_1989	spring	2-rowed	82.2971	119.761	46.1886
HOR_2012	spring	2-rowed	81.2445	97.6755	43.5024
HOR_2014	spring	2-rowed	81.6892	109.086	44.3949
HOR_2015	spring	2-rowed	80.8288	104.689	43.5783
HOR_2018	spring	2-rowed	82.3128	106.356	43.9502
HOR_2022	spring	2-rowed	75.7091	117.041	41.2161
HOR_2026	spring	2-rowed	85.0215	109.904	51.1542
HOR_2027	spring	2-rowed	79.5061	99.5444	35.8349
HOR_2049	spring	2-rowed	81.7844	117.944	51.6252
HOR_2050	spring	2-rowed	80.3407	112.979	39.9998
HOR_2051	spring	2-rowed	81.8732	115.742	45.6175
HOR_2052	spring	2-rowed	80.9127	109.45	44.6015
HOR_2053	spring	2-rowed	85.1173	113.044	47.2679
HOR_2054	spring	2-rowed	78.2802	106.754	44.4162
HOR_2055	spring	2-rowed	86.1348	120.17	48.5366
HOR_2056	spring	2-rowed	82.5774	106.349	44.6394
HOR_2057	spring	2-rowed	79.2647	107.109	43.4203
HOR_2058	spring	2-rowed	82.3865	109.44	44.426
HOR_2059	spring	2-rowed	81.0643	112.44	44.1655
HOR_2060	spring	2-rowed	82.3845	104.588	40.0887
HOR_2061	spring	2-rowed	79.0791	109.324	42.0543
HOR_2062	spring	2-rowed	79.7663	109.578	50.4916
HOR_2063	spring	2-rowed	82.0373	105.42	37.7078
HOR_2064	spring	2-rowed	80.6876	112.333	47.0389
HOR_2066	spring	2-rowed	79.5036	102.158	43.7225
HOR_2067	spring	2-rowed	78.2937	116.232	47.83
HOR_2068	spring	2-rowed	82.2179	102.074	40.0706
HOR_2070	spring	2-rowed	80.3743	108.911	45.7741
HOR_2071	spring	2-rowed	85.0711	113.258	44.9513
HOR_2072	spring	2-rowed	84.3705	118.073	43.6824
HOR_2073	spring	2-rowed	80.0644	103.522	41.9127
HOR_2076	spring	2-rowed	83.7012	107.393	42.0329
HOR_2077	spring	2-rowed	78.8846	103.26	41.444
HOR_2082	spring	2-rowed	80.6765	108.895	46.4728
HOR_2083	spring	2-rowed	78.7941	119.5	50.4202
HOR_2084	spring	2-rowed	89.6476	118.952	50.2624
HOR_2085	spring	2-rowed	82.9237	116.347	46.1362
HOR_2086	spring	2-rowed	85.7548	110.654	48.3989
HOR_2087	spring	2-rowed	79.773	111.348	47.4959
HOR_2088	spring	2-rowed	81.2581	113.073	45.0358
HOR_2091	spring	2-rowed	77.4517	105.234	48.7897
HOR_2093	spring	2-rowed	80.1337	109.154	44.241
HOR_2094	spring	2-rowed	73.8498	103.487	39.2061
HOR_2095	spring	2-rowed	87.5702	119.317	48.8292
HOR_2097	spring	2-rowed	79.2119	111.558	43.4533
HOR_2098	spring	2-rowed	79.6371	118.635	45.1361
HOR_2100	spring	2-rowed	89.2572	128.458	56.0997
HOR_2101	spring	2-rowed	78.358	113.982	45.8032
HOR_2102	spring	2-rowed	83.6924	122.86	52.1496
HOR_2103	spring	2-rowed	80.1864	108.702	43.0445
HOR_2104	spring	2-rowed	76.9219	92.9026	46.0285
HOR_2106	spring	2-rowed	80.3585	111.442	40.9139
HOR_2107	spring	2-rowed	79.096	108.341	42.0544
HOR_2108	spring	2-rowed	81.2138	113.371	40.0904
HOR_2109	spring	2-rowed	80.0101	110.96	41.8553
HOR_2111	spring	2-rowed	81.4799	104.806	46.2688
HOR_2112	spring	2-rowed	80.2549	115.553	46.5773
HOR_2113	spring	2-rowed	81.3422	107.343	45.9192
HOR_2116	spring	2-rowed	80.5741	115.328	44.8142
HOR_2117	spring	2-rowed	81.1448	110.761	41.5364
HOR_2119	spring	2-rowed	81.0622	108.148	43.2718
HOR_2120	spring	2-rowed	80.1419	111.544	48.5434
HOR_2122	spring	2-rowed	82.3534	111.552	47.5583
HOR_2123	spring	2-rowed	78.4827	107.173	43.8755
HOR_2124	spring	2-rowed	81.5386	107.431	43.9559
HOR_2126	spring	2-rowed	89.343	119.127	45.7941
HOR_2127	spring	2-rowed	86.3901	120.795	47.6839
HOR_2128	spring	2-rowed	80.7579	109.353	44.7438
HOR_2131	spring	2-rowed	80.7243	112.365	44.3403
HOR_2132	spring	2-rowed	80.9908	116.574	41.9039
HOR_2135	spring	2-rowed	79.3808	107.051	40.1952
HOR_2136	spring	2-rowed	78.1346	112.807	43.4225
HOR_2137	spring	2-rowed	81.7541	111.444	42.1173
HOR_2138	spring	2-rowed	79.5902	117.628	42.8461
HOR_2140	spring	2-rowed	79.5662	114.02	44.4282
HOR_2141	spring	2-rowed	81.6281	119.204	50.5828
HOR_2142	spring	2-rowed	83.8929	113.166	44.3565
HOR_2143	spring	2-rowed	80.2936	107.278	44.0002
HOR_2144	spring	2-rowed	80.5119	114.621	47.5303
HOR_2145	spring	2-rowed	79.429	109.616	46.2761
HOR_2146	spring	2-rowed	78.5292	105.578	43.5488
HOR_2147	spring	2-rowed	77.8877	103.464	45.4786
HOR_2148	spring	2-rowed	85.5364	121.914	49.9788
HOR_2149	spring	2-rowed	80.4546	113.588	42.2121
HOR_2150	spring	2-rowed	78.7303	102.762	46.0906
HOR_2151	spring	2-rowed	78.9268	103.08	40.1877
HOR_2152	spring	2-rowed	88.7123	122.843	49.8848
HOR_2153	spring	2-rowed	85.0732	115.484	45.1939
HOR_2154	spring	2-rowed	82.5705	107.364	42.3238
HOR_2155	spring	2-rowed	79.9555	114.913	47.3829
HOR_2156	spring	2-rowed	84.6613	112.688	50.1326
HOR_2157	spring	2-rowed	79.3641	109.59	44.1828
HOR_2158	spring	2-rowed	81.6333	110.419	48.445
HOR_2159	spring	2-rowed	77.8555	104.217	50.0649
HOR_2160	spring	2-rowed	86.0025	117.041	48.9001
HOR_2162	spring	2-rowed	80.4167	110.82	42.5081
HOR_2163	spring	2-rowed	80.6226	106.452	36.6417
HOR_2164	spring	2-rowed	85.7229	116.194	44.1207
HOR_2165	spring	2-rowed	81.0754	105.3	38.5063
HOR_2166	spring	2-rowed	82.2171	106.93	42.9139
HOR_2167	spring	2-rowed	78.1325	117.575	43.6757
HOR_2168	spring	2-rowed	81.6232	110.118	45.554
HOR_2169	spring	2-rowed	84.0803	122.205	43.191
HOR_2171	spring	2-rowed	79.4829	113.67	44.5434
HOR_2172	spring	2-rowed	75.2564	96.1853	51.955
HOR_2173	spring	2-rowed	78.3996	106.328	45.461
HOR_2176	spring	2-rowed	79.9464	110.382	47.7145
HOR_2178	spring	2-rowed	81.8244	109.713	40.1732
HOR_2179	spring	2-rowed	81.7563	106.884	42.3666
HOR_2181	spring	2-rowed	79.8253	109.56	45.2589
HOR_2182	spring	2-rowed	79.7952	113.982	46.3391
HOR_2184	spring	2-rowed	83.5318	113.904	49.4655
HOR_2185	spring	2-rowed	81.3948	105.684	38.5702
HOR_2186	spring	2-rowed	80.2318	111.627	44.9821
HOR_2189	spring	2-rowed	77.5746	109.681	46.2954
HOR_2190	spring	2-rowed	79.4871	117.231	41.4214
HOR_2192	spring	2-rowed	78.5053	111.004	45.2876
HOR_2193	spring	2-rowed	79.5672	106.737	45.2073
HOR_2195	spring	2-rowed	86.9503	117.089	46.2177
HOR_2198	spring	2-rowed	81.0453	113.475	42.3071
HOR_2200	spring	2-rowed	79.7995	111.276	45.6594
HOR_2201	spring	2-rowed	80.483	107.174	39.7591
HOR_2202	spring	2-rowed	84.1889	119.174	41.2138
HOR_2203	spring	2-rowed	85.1562	115.675	41.5223
HOR_2204	spring	2-rowed	78.9307	118.998	47.0863
HOR_2205	spring	2-rowed	79.4607	106.888	42.5999
HOR_2206	spring	2-rowed	77.9319	114.958	42.5041
HOR_2208	spring	2-rowed	80.6608	111.68	42.1837
HOR_2210	spring	2-rowed	80.631	108.267	45.5623
HOR_2211	spring	2-rowed	80.8983	117.741	43.1288
HOR_2214	spring	2-rowed	82.9121	117.243	47.7245
HOR_2213	spring	2-rowed	83.0589	111.837	46.1369
HOR_2216	spring	2-rowed	81.365	112.824	47.1338
HOR_2217	spring	2-rowed	79.862	112.349	45.4813
HOR_2218	spring	2-rowed	78.0638	104.522	44.8825
HOR_2219	spring	2-rowed	80.6968	111.81	47.0551
HOR_2220	spring	2-rowed	78.3308	110.985	47.1255
HOR_2222	spring	2-rowed	80.2987	107.638	41.862
HOR_2223	spring	2-rowed	79.5762	109.701	45.0592
HOR_2224	spring	2-rowed	81.1906	102.789	38.2353
HOR_2225	spring	2-rowed	79.6935	111.905	46.7619
HOR_2226	spring	2-rowed	82.9091	114.568	49.4719
HOR_2228	spring	2-rowed	82.6719	124.946	56.046
HOR_2229	spring	2-rowed	80.5484	108.901	47.0146
HOR_2230	spring	2-rowed	80.327	100.828	40.9635
HOR_2232	spring	2-rowed	83.239	112.889	50.3427
HOR_2244	spring	2-rowed	73.2719	81.7517	48.4858
HOR_2264	spring	2-rowed	76.468	111.321	44.593
HOR_2265	spring	2-rowed	77.0803	111.162	42.7729
HOR_2266	spring	2-rowed	77.6361	106.845	45.1563
HOR_2284	spring	2-rowed	75.2426	110.641	NA
HOR_2327	spring	2-rowed	80.4635	108.259	40.3324
HOR_2328	spring	2-rowed	79.4227	109.621	44.4132
HOR_2330	spring	2-rowed	78.9542	99.4069	43.0268
HOR_2332	spring	2-rowed	70.2824	100.589	49.5686
HOR_2333	spring	2-rowed	79.5923	109.048	42.2972
HOR_2334	spring	2-rowed	77.5044	110.53	45.7497
HOR_2335	spring	2-rowed	79.6088	112.559	44.7862
HOR_2336	spring	2-rowed	78.9951	105.964	44.6634
HOR_2338	spring	2-rowed	78.6555	109.074	47.4358
HOR_2340	spring	2-rowed	88.2416	114.561	51.6359
HOR_2347	spring	2-rowed	82.9843	118.203	50.4665
HOR_2348	spring	2-rowed	84.066	120.237	42.68
HOR_2351	spring	2-rowed	83.5258	118.747	52.1183
HOR_2384	spring	2-rowed	77.2537	86.6557	49.9007
HOR_2388	spring	2-rowed	75.1657	85.2093	44.9804
HOR_2391	spring	2-rowed	89.5231	107.494	48.0127
HOR_2404	spring	2-rowed	87.4079	111.891	41.1654
HOR_2415	spring	2-rowed	75.0548	76.683	47.2333
HOR_2419	spring	2-rowed	79.6338	102.289	41.6362
HOR_2431	spring	2-rowed	76.4374	83.433	54.553
HOR_2441	spring	2-rowed	69.0612	101.719	46.5794
HOR_2472	spring	2-rowed	85.43	122.421	48.0973
HOR_2480	spring	2-rowed	81.0326	91.6089	52.4734
HOR_2482	spring	2-rowed	77.7945	100.115	44.673
HOR_2483	spring	2-rowed	80.2556	103.588	40.3522
HOR_2487	spring	2-rowed	81.4621	109.796	45.0689
HOR_2488	spring	2-rowed	83.1873	104.044	41.3248
HOR_2489	spring	2-rowed	83.576	100.932	50.6104
HOR_2490	spring	2-rowed	84.4119	95.8778	39.6839
HOR_2491	spring	2-rowed	78.7331	98.1315	51.5429
HOR_2492	spring	2-rowed	81.8233	102.038	50.6772
HOR_2494	spring	2-rowed	84.2009	105.39	50.6045
HOR_2495	spring	2-rowed	81.1251	101.913	40.9835
HOR_2496	spring	2-rowed	84.9202	94.6471	43.7197
HOR_2497	spring	2-rowed	86.9262	92.193	43.7897
HOR_2500	spring	2-rowed	80.3384	91.5236	51.791
HOR_2501	spring	2-rowed	85.9283	121.626	51.9611
HOR_2504	spring	2-rowed	81.8209	94.6202	41.9632
HOR_2515	spring	2-rowed	81.762	111.497	38.2727
HOR_2523	spring	2-rowed	78.5064	113.36	43.3919
HOR_2525	spring	2-rowed	80.6701	102.987	44.2011
HOR_2526	spring	2-rowed	75.294	93.6492	49.3057
HOR_2527	spring	2-rowed	78.2616	108.671	44.6579
HOR_2528	spring	2-rowed	75.1288	105.83	51.6528
HOR_2529	spring	2-rowed	75.0027	105.95	49.7234
HOR_2530	spring	2-rowed	79.335	106.297	44.1592
HOR_2533	spring	2-rowed	81.6753	116.55	43.5451
HOR_2534	spring	2-rowed	81.6304	107.785	42.2493
HOR_2535	spring	2-rowed	81.0677	109.483	43.9475
HOR_2536	spring	2-rowed	79.7475	103.447	43.7493
HOR_2545	spring	2-rowed	79.6421	113.214	47.8915
HOR_2546	spring	2-rowed	77.0377	87.515	54.3349
HOR_2547	spring	2-rowed	75.1327	99.7398	44.801
HOR_2548	spring	2-rowed	78.4446	115.846	57.3228
HOR_2550	spring	2-rowed	82.4737	108.293	43.0464
HOR_2551	spring	2-rowed	76.1952	109.042	45.1893
HOR_2552	spring	2-rowed	78.2912	109.248	42.7625
HOR_2566	spring	2-rowed	73.7223	94.9905	40.5506
HOR_2587	spring	2-rowed	79.481	113.836	44.2361
HOR_2590	spring	2-rowed	82.0822	110.265	45.1632
HOR_2599	spring	2-rowed	79.9089	104.3	41.6571
HOR_2600	spring	2-rowed	82.7694	110.099	45.8358
HOR_2601	spring	2-rowed	83.6384	94.3538	45.2776
HOR_2602	spring	2-rowed	89.7965	108.246	54.1291
HOR_2603	spring	2-rowed	87.9682	108.484	43.6058
HOR_2604	spring	2-rowed	89.5116	120.404	42.3071
HOR_2605	spring	2-rowed	90.0922	117.249	45.6526
HOR_2610	spring	2-rowed	77.3748	90.635	48.6439
HOR_2613	spring	2-rowed	88.1209	106.447	44.515
HOR_2616	spring	2-rowed	89.7346	110.141	47.579
HOR_2629	spring	2-rowed	82.233	114.912	48.2628
HOR_2630	spring	2-rowed	82.0946	100.84	39.2873
HOR_2631	spring	2-rowed	77.995	98.0679	44.953
HOR_2632	spring	2-rowed	84.2474	101.406	40.9996
HOR_2633	spring	2-rowed	71.1537	97.638	51.7284
HOR_2635	spring	2-rowed	79.3535	100.954	44.9869
HOR_2636	spring	2-rowed	71.846	95.3055	50.9558
HOR_2637	spring	2-rowed	84.1345	104.412	44.4282
HOR_2638	spring	2-rowed	83.9689	100.551	41.3838
HOR_2640	spring	2-rowed	81.5295	108.829	40.4073
HOR_2641	spring	2-rowed	80.8134	103.548	39.5019
HOR_2644	spring	2-rowed	80.8736	108.253	45.0784
HOR_2645	spring	2-rowed	82.4778	107.33	44.1912
HOR_2646	spring	2-rowed	78.3382	105.615	42.6911
HOR_2648	spring	2-rowed	81.4028	124.041	47.8847
HOR_2649	spring	2-rowed	82.1679	103.028	44.6977
HOR_2650	spring	2-rowed	82.6887	92.493	39.9431
HOR_2657	spring	2-rowed	73.6199	81.0276	51.214
HOR_2674	spring	2-rowed	77.0062	112.212	56.4253
HOR_2675	spring	2-rowed	76.7497	93.8146	36.8387
HOR_2678	spring	2-rowed	79.3196	113.384	57.0318
HOR_2716	spring	2-rowed	79.0321	89.8507	50.0705
HOR_2718	spring	2-rowed	78.0769	88.8741	51.3786
HOR_2719	spring	2-rowed	81.6686	102.341	49.214
HOR_2720	spring	2-rowed	78.3373	99.0788	47.9092
HOR_2733	spring	2-rowed	72.155	76.3905	52.6427
HOR_2734	spring	2-rowed	81.6687	116.3	53.9307
HOR_2736	spring	2-rowed	75.574	97.2548	43.3596
HOR_2737	spring	2-rowed	82.4635	116.487	55.0776
HOR_2738	spring	2-rowed	82.3492	105.062	46.0952
HOR_2739	spring	2-rowed	74.9998	96.4414	42.8731
HOR_2740	spring	2-rowed	80.132	92.5496	45.6953
HOR_2742	spring	2-rowed	82.5928	97.7802	37.5366
HOR_2743	spring	2-rowed	83.1214	94.025	36.986
HOR_2744	spring	2-rowed	86.4385	103.253	42.727
HOR_2745	spring	2-rowed	85.9698	97.0748	39.6353
HOR_2746	spring	2-rowed	80.478	100.014	45.9772
HOR_2753	spring	2-rowed	84.9599	111.825	36.7019
HOR_2765	spring	2-rowed	83.3935	105.818	41.4529
HOR_2770	spring	2-rowed	71.6294	73.2275	44.992
HOR_2771	spring	2-rowed	72.4447	71.3595	43.0089
HOR_2774	spring	2-rowed	72.0742	83.0811	49.8588
HOR_2775	spring	2-rowed	71.6904	83.5691	50.1628
HOR_2776	spring	2-rowed	70.7155	86.5059	51.4842
HOR_2777	spring	2-rowed	72.9137	88.1699	51.9639
HOR_2779	spring	2-rowed	72.3304	84.084	49.1061
HOR_2780	spring	2-rowed	72.5478	85.3785	51.9555
HOR_2781	spring	2-rowed	71.1583	79.7004	52.166
HOR_2782	spring	2-rowed	70.0041	80.0245	46.277
HOR_2784	spring	2-rowed	75.8835	95.317	54.4696
HOR_2785	spring	2-rowed	71.4595	75.2887	44.4762
HOR_2789	spring	2-rowed	69.6463	81.9403	46.121
HOR_2790	spring	2-rowed	70.9806	82.1323	50.702
HOR_2791	spring	2-rowed	72.0927	80.5312	50.1729
HOR_2792	spring	2-rowed	69.6463	81.9237	40.1135
HOR_2793	spring	2-rowed	68.9707	80.9719	43.0014
HOR_2794	spring	2-rowed	69.8235	78.1108	45.4985
HOR_2795	spring	2-rowed	69.245	79.4692	44.8046
HOR_2796	spring	2-rowed	70.8153	78.4241	44.8675
HOR_2797	spring	2-rowed	68.7743	71.0332	46.1049
HOR_2803	spring	2-rowed	70.5898	67.8317	48.5138
HOR_2804	spring	2-rowed	75.029	66.3408	61.3767
HOR_2807	spring	2-rowed	68.3457	66.7828	44.5942
HOR_2808	spring	2-rowed	69.8778	65.7649	47.2071
HOR_2810	spring	2-rowed	68.6899	67.4833	41.8651
HOR_2815	spring	2-rowed	71.3284	79.7218	48.662
HOR_2816	spring	2-rowed	73.0799	81.8854	49.2986
HOR_2817	spring	2-rowed	71.9718	79.607	47.3275
HOR_2818	spring	2-rowed	71.8838	73.5447	46.9013
HOR_2819	spring	2-rowed	69.828	71.3189	38.5386
HOR_2820	spring	2-rowed	69.2883	69.6472	43.0916
HOR_2821	spring	2-rowed	70.0528	65.062	38.0803
HOR_2822	spring	2-rowed	69.7279	70.0019	47.9819
HOR_2823	spring	2-rowed	69.3588	67.8776	36.1847
HOR_2824	spring	2-rowed	72.1648	74.2739	47.4528
HOR_2825	spring	2-rowed	68.5791	71.0079	38.57
HOR_2827	spring	2-rowed	75.2719	74.0272	44.2159
HOR_2828	spring	2-rowed	73.1918	80.8332	49.0421
HOR_2829	spring	2-rowed	70.851	73.3129	49.4661
HOR_2830	spring	2-rowed	74.114	80.7901	53.3521
HOR_2831	spring	2-rowed	71.5292	70.9078	43.8448
HOR_2832	spring	2-rowed	71.5457	74.3082	47.7892
HOR_2833	spring	2-rowed	69.2225	66.0874	43.4985
HOR_213	spring	2-rowed	78.4887	89.6042	51.6382
HOR_2838	spring	2-rowed	69.7959	80.4684	45.3846
HOR_2841	spring	2-rowed	71.9397	70.9053	46.7399
HOR_2842	spring	2-rowed	69.8524	72.2435	45.6182
HOR_2843	spring	2-rowed	74.4215	74.6598	37.8438
HOR_2844	spring	2-rowed	73.6784	70.6861	40.3097
HOR_2845	spring	2-rowed	72.5891	74.2227	42.7387
HOR_2847	spring	2-rowed	75.3552	85.9612	56.6806
HOR_2848	spring	2-rowed	76.1766	80.0423	51.7512
HOR_2849	spring	2-rowed	72.6521	83.973	56.0293
HOR_2852	spring	2-rowed	74.3617	84.8201	57.8785
HOR_2853	spring	2-rowed	74.4937	87.1969	54.3469
HOR_2856	spring	2-rowed	74.4477	85.9705	54.5957
HOR_2857	spring	2-rowed	73.7641	74.287	45.5771
HOR_2858	spring	2-rowed	70.8309	64.7901	45.1228
HOR_2867	spring	2-rowed	69.409	71.2537	46.534
HOR_2868	spring	2-rowed	75.4287	89.2412	51.2701
HOR_2870	spring	2-rowed	71.0996	80.716	37.1759
HOR_2871	spring	2-rowed	70.5581	77.6165	41.2584
HOR_2872	spring	2-rowed	70.4667	74.1449	43.6681
HOR_2873	spring	2-rowed	69.4838	73.6083	44.6517
HOR_2874	spring	2-rowed	70.1862	75.129	47.8502
HOR_2881	spring	2-rowed	80.5622	77.9229	46.1454
HOR_2895	spring	2-rowed	70.3844	72.6575	53.6002
HOR_2902	spring	2-rowed	84.7662	98.8625	48.337
HOR_2936	spring	2-rowed	80.4789	101.346	41.0774
HOR_2937	spring	2-rowed	71.5144	99.239	37.7336
HOR_2941	spring	2-rowed	82.627	106.84	38.7745
HOR_2950	spring	2-rowed	88.4605	108.771	41.1613
HOR_2954	spring	2-rowed	81.9124	109.784	52.5847
HOR_2955	spring	2-rowed	83.2937	111.655	39.7191
HOR_2956	spring	2-rowed	85.8415	106.208	46.3745
HOR_2957	spring	2-rowed	88.6116	126.263	44.5026
HOR_2958	spring	2-rowed	82.0847	112.503	53.8573
HOR_2962	spring	2-rowed	86.2871	114.075	47.4546
HOR_2971	spring	2-rowed	71.1347	96.7778	50.6713
HOR_2980	spring	2-rowed	73.0358	81.4626	40.5821
HOR_2985	spring	2-rowed	81.7373	110.542	47.0144
HOR_3599	spring	2-rowed	80.578	102.061	44.0689
HOR_3600	spring	2-rowed	77.9387	102.409	48.532
HOR_3601	spring	2-rowed	78.8265	95.3012	37.546
HOR_3602	spring	2-rowed	76.7646	96.3368	41.1747
HOR_3604	spring	2-rowed	87.7177	116.052	54.4246
HOR_3620	spring	2-rowed	82.2831	100.138	44.725
HOR_3621	spring	2-rowed	83.9333	96.0078	44.0788
HOR_3622	spring	2-rowed	82.2831	113.058	45.8231
HOR_3623	spring	2-rowed	80.2906	106.628	43.1576
HOR_3624	spring	2-rowed	78.0708	114.715	43.2322
HOR_3625	spring	2-rowed	77.522	102.666	43.514
HOR_3627	spring	2-rowed	79.3092	99.0278	42.1345
HOR_3628	spring	2-rowed	78.7573	108.088	40.8579
HOR_3629	spring	2-rowed	79.4561	100.962	40.6988
HOR_3630	spring	2-rowed	77.7721	96.7495	48.0101
HOR_3634	spring	2-rowed	82.3125	113.307	42.3358
HOR_3635	spring	2-rowed	81.549	108.277	44.875
HOR_3636	spring	2-rowed	81.9324	114.583	46.1736
HOR_3637	spring	2-rowed	81.6709	108.737	39.9287
HOR_3638	spring	2-rowed	85.8506	120.348	47.38
HOR_3639	spring	2-rowed	82.7525	115.858	49.4618
HOR_3640	spring	2-rowed	89.1292	113.324	44.5031
HOR_3641	spring	2-rowed	84.3774	109.144	56.1035
HOR_3642	spring	2-rowed	84.8213	127.251	57.2202
HOR_3644	spring	2-rowed	82.5326	114.208	47.5528
HOR_3646	spring	2-rowed	81.5221	108.072	41.1524
HOR_3647	spring	2-rowed	76.4716	92.874	48.5231
HOR_3649	spring	2-rowed	85.4562	100.846	47.4268
HOR_3650	spring	2-rowed	82.346	112.03	49.5863
HOR_3652	spring	2-rowed	91.8331	120.477	49.952
HOR_3653	spring	2-rowed	78.0327	116.179	49.8328
HOR_3654	spring	2-rowed	87.3349	122.77	45.1332
HOR_3655	spring	2-rowed	85.6552	116.05	45.385
HOR_3656	spring	2-rowed	86.4563	113.007	47.6009
HOR_3657	spring	2-rowed	84.753	121.901	45.5236
HOR_3658	spring	2-rowed	79.5977	121.399	44.7362
HOR_3659	spring	2-rowed	85.5786	117.019	46.777
HOR_3665	spring	2-rowed	82.0322	112.283	54.2721
HOR_3671	spring	2-rowed	83.6975	113.309	45.8592
HOR_3674	spring	2-rowed	83.3389	107.855	48.7769
HOR_3675	spring	2-rowed	82.3427	108.423	44.9633
HOR_3676	spring	2-rowed	80.9361	111.297	47.7864
HOR_3677	spring	2-rowed	81.6704	113.766	45.3109
HOR_3678	spring	2-rowed	82.0422	108.529	40.9315
HOR_3679	spring	2-rowed	80.859	109.583	42.2077
HOR_3680	spring	2-rowed	81.3464	99.969	41.42
HOR_3681	spring	2-rowed	81.3464	97.3182	40.4635
HOR_3682	spring	2-rowed	82.108	100.905	42.676
HOR_3683	spring	2-rowed	82.753	122.836	46.8138
HOR_3684	spring	2-rowed	82.3427	108.425	41.97
HOR_3685	spring	2-rowed	85.9248	122.286	57.1062
HOR_4586	spring	2-rowed	80.8269	101.708	41.1774
HOR_5788	spring	2-rowed	76.5945	101.725	53.2618
HOR_3702	spring	2-rowed	79.7528	104.592	44.2698
HOR_3703	spring	2-rowed	79.959	101.497	43.4308
HOR_3709	spring	2-rowed	77.3897	90.5207	54.289
HOR_3716	spring	2-rowed	79.1999	110.953	46.3349
HOR_3720	spring	2-rowed	80.1024	117.593	44.6948
HOR_3721	spring	2-rowed	79.0495	107.096	41.4469
HOR_3722	spring	2-rowed	79.5769	108.375	42.7631
HOR_3729	spring	2-rowed	78.5532	105.935	55.5914
HOR_3730	spring	2-rowed	79.4499	113.866	55.7471
HOR_3735	spring	2-rowed	73.5722	98.1776	42.563
HOR_3736	spring	2-rowed	74.3811	92.5937	41.2736
HOR_3742	spring	2-rowed	80.0411	122.66	43.0365
HOR_3744	spring	2-rowed	80.3359	109.759	42.3797
HOR_3745	spring	2-rowed	80.6867	104.92	46.1354
HOR_3746	spring	2-rowed	80.4356	112.338	54.5984
HOR_3748	spring	2-rowed	80.1595	91.461	41.5143
HOR_3749	spring	2-rowed	79.3389	107.469	45.6088
HOR_3751	spring	2-rowed	79.9324	102.234	42.1592
HOR_3752	spring	2-rowed	80.1626	105.414	45.9705
HOR_3753	spring	2-rowed	80.5217	100.321	40.1291
HOR_3754	spring	2-rowed	78.8816	101.091	42.0937
HOR_3755	spring	2-rowed	79.5221	101.127	48.6687
HOR_3756	spring	2-rowed	78.8665	95.6399	52.7896
HOR_3757	spring	2-rowed	79.0422	104.445	41.0769
HOR_3758	spring	2-rowed	82.108	117.907	45.4194
HOR_3759	spring	2-rowed	79.3163	107.446	43.9827
HOR_3762	spring	2-rowed	80.1775	107.651	36.9848
HOR_3763	spring	2-rowed	80.765	102.596	42.6232
HOR_3764	spring	2-rowed	80.3351	102.285	38.8574
HOR_3766	spring	2-rowed	80.1641	114.2	41.4125
HOR_3767	spring	2-rowed	86.778	117.377	52.1881
HOR_3769	spring	2-rowed	82.2806	104.268	40.2147
HOR_3770	spring	2-rowed	79.8473	109.64	46.8187
HOR_3771	spring	2-rowed	83.6902	110.152	41.5516
HOR_3772	spring	2-rowed	80.3427	114.163	44.5509
HOR_3774	spring	2-rowed	81.2505	98.49	43.0216
HOR_3776	spring	2-rowed	77.4587	99.4252	45.9823
HOR_3777	spring	2-rowed	77.0479	88.3511	52.509
HOR_3778	spring	2-rowed	72.7888	78.498	36.2391
HOR_3779	spring	2-rowed	81.5221	103.98	44.0186
HOR_3780	spring	2-rowed	80.4352	108.603	46.2128
HOR_3781	spring	2-rowed	80.3427	108.058	47.6759
HOR_3782	spring	2-rowed	82.7454	113.811	51.3095
HOR_3783	spring	2-rowed	81.6868	111.453	45.9604
HOR_3784	spring	2-rowed	79.4524	108.444	42.4383
HOR_3785	spring	2-rowed	80.0384	99.9362	43.4794
HOR_3787	spring	2-rowed	79.6281	111.461	44.5094
HOR_3788	spring	2-rowed	80.5183	111.441	41.1269
HOR_3789	spring	2-rowed	77.753	97.6192	45.9659
HOR_3790	spring	2-rowed	72.7816	97.0177	47.6408
HOR_3803	spring	2-rowed	77.9677	91.9058	50.3993
HOR_3804	spring	2-rowed	80.6435	100.513	40.0863
HOR_3806	spring	2-rowed	75.4859	96.4845	42.6143
HOR_3807	spring	2-rowed	82.9229	108.942	37.1957
HOR_3810	spring	2-rowed	74.1241	98.3157	46.4058
HOR_3811	spring	2-rowed	75.8122	99.1906	52.4232
HOR_3812	spring	2-rowed	79.6469	96.6634	40.9038
HOR_3831	spring	2-rowed	75.5544	106.936	55.786
HOR_3834	spring	2-rowed	76.0304	103.224	60.2177
HOR_3835	spring	2-rowed	91.671	102.413	53.309
HOR_3845	spring	2-rowed	91.8234	109.756	49.3606
HOR_3861	spring	2-rowed	79.4428	100.607	47.396
HOR_3862	spring	2-rowed	80.308	97.1564	46.0798
HOR_3869	spring	2-rowed	77.8803	95.2048	41.5361
HOR_3870	spring	2-rowed	84.5432	113.822	42.3414
HOR_3872	spring	2-rowed	84.1675	102.807	43.1349
HOR_3874	spring	2-rowed	74.0139	80.2302	41.9194
HOR_3877	spring	2-rowed	71.8025	70.9551	55.2396
HOR_3878	spring	2-rowed	81.0256	101.922	47.1814
HOR_3879	spring	2-rowed	77.401	112.286	42.5472
HOR_3911	spring	2-rowed	79.094	102.446	40.9797
HOR_3912	spring	2-rowed	81.502	108.439	39.4883
HOR_3913	spring	2-rowed	76.011	102.291	43.2813
HOR_3914	spring	2-rowed	75.4491	101.105	44.1022
HOR_3915	spring	2-rowed	75.7895	98.8215	45.8943
HOR_3916	spring	2-rowed	79.4417	105.126	40.2121
HOR_3917	spring	2-rowed	74.9863	111.853	49.306
HOR_3918	spring	2-rowed	79.1245	108.943	46.5033
HOR_3919	spring	2-rowed	83.3559	108.335	42.8065
HOR_3920	spring	2-rowed	76.2452	89.4335	40.9766
HOR_3921	spring	2-rowed	76.4244	100.78	42.3547
HOR_3922	spring	2-rowed	72.8095	89.5095	43.7551
HOR_3924	spring	2-rowed	80.6692	102.702	45.7944
HOR_3925	spring	2-rowed	81.8169	106.6	42.4536
HOR_3928	spring	2-rowed	76.4263	85.8106	49.2191
HOR_3929	spring	2-rowed	79.7757	112.92	46.7673
HOR_3940	spring	2-rowed	70.4246	78.8632	52.4352
HOR_3941	spring	2-rowed	72.3874	84.8676	57.003
HOR_3949	spring	2-rowed	81.1095	114.942	49.8222
HOR_3950	spring	2-rowed	81.2277	113.837	46.2033
HOR_3951	spring	2-rowed	81.5559	113.111	49.0696
HOR_3953	spring	2-rowed	81.1993	101.095	43.2708
HOR_3954	spring	2-rowed	83.0373	103.085	42.2233
HOR_3955	spring	2-rowed	81.5175	116.183	49.6785
HOR_3956	spring	2-rowed	82.5238	119.061	44.5836
HOR_3957	spring	2-rowed	77.5349	125.656	50.0277
HOR_3958	spring	2-rowed	82.1632	117.977	48.296
HOR_3963	spring	2-rowed	79.7939	107.781	54.1735
HOR_3965	spring	2-rowed	80.7444	118.657	44.6745
HOR_3967	spring	2-rowed	83.7335	131.277	49.7868
HOR_3970	spring	2-rowed	80.6908	110.163	45.1232
HOR_3977	spring	2-rowed	82.8792	91.9089	41.6574
HOR_3979	spring	2-rowed	82.4422	105.824	40.9697
HOR_3980	spring	2-rowed	81.7217	107.244	47.6879
HOR_3981	spring	2-rowed	84.7897	98.8964	42.8288
HOR_3982	spring	2-rowed	81.2423	102.092	47.3648
HOR_3989	spring	2-rowed	72.7571	99.8153	40.3588
HOR_3990	spring	2-rowed	80.6254	99.5807	41.6552
HOR_3995	spring	2-rowed	79.2125	101.191	43.0337
HOR_3997	spring	2-rowed	73.7607	82.3851	52.772
HOR_4003	spring	2-rowed	88.2648	108.587	52.4887
HOR_4006	spring	2-rowed	80.6077	113.441	42.0461
HOR_4015	spring	2-rowed	82.6276	109.74	47.5465
HOR_4016	spring	2-rowed	83.3279	102.631	41.8958
HOR_4017	spring	2-rowed	82.6557	106.052	44.2693
HOR_4024	spring	2-rowed	69.8538	77.2275	44.9367
HOR_4030	spring	2-rowed	85.6956	127.51	56.7188
HOR_4035	spring	2-rowed	67.8399	87.525	49.8604
HOR_4036	spring	2-rowed	68.7141	86.3655	51.1236
HOR_4038	spring	2-rowed	69.6276	84.7591	49.431
HOR_4040	spring	2-rowed	72.8696	96.7308	53.1944
HOR_4045	spring	2-rowed	76.3774	93.7338	43.2803
HOR_4060	spring	2-rowed	70.6779	74.9269	51.3821
HOR_4067	spring	2-rowed	83.0805	94.938	42.4323
HOR_4068	spring	2-rowed	79.2849	107.049	42.5153
HOR_4069	spring	2-rowed	82.8042	96.4801	44.1503
HOR_4070	spring	2-rowed	82.0961	109.809	44.5658
HOR_4073	spring	2-rowed	67.6919	72.4207	56.0613
HOR_4075	spring	2-rowed	73.3315	93.8781	51.799
HOR_4078	spring	2-rowed	75.5813	99.7381	59.0689
HOR_4079	spring	2-rowed	75.4455	99.4179	60.7108
HOR_4080	spring	2-rowed	83.7951	102.388	53.4762
HOR_4082	spring	2-rowed	69.4325	70.1409	58.6835
HOR_4083	spring	2-rowed	73.7406	70.1671	51.2655
HOR_4084	spring	2-rowed	76.1941	105.807	53.9999
HOR_4085	spring	2-rowed	77.8603	106.296	56.7115
HOR_4092	spring	2-rowed	83.5571	94.6101	39.8992
HOR_4093	spring	2-rowed	74.0078	103.127	59.2852
HOR_4095	spring	2-rowed	74.5157	88.1051	46.5383
HOR_4096	spring	2-rowed	76.0779	82.8286	48.755
HOR_4247	spring	2-rowed	75.9224	105.838	42.8727
HOR_4254	spring	2-rowed	83.6656	93.5063	57.508
HOR_4256	spring	2-rowed	73.991	101.497	42.2961
HOR_4258	spring	2-rowed	79.8318	116.029	42.4436
HOR_4259	spring	2-rowed	75.4392	88.5438	52.0595
HOR_4260	spring	2-rowed	75.832	92.2256	41.1864
HOR_4269	spring	2-rowed	76.9205	83.7792	56.1262
HOR_4277	spring	2-rowed	83.4912	105.024	46.2656
HOR_4281	spring	2-rowed	67.4266	85.0104	51.0535
HOR_4288	spring	2-rowed	78.5489	93.5148	43.3647
HOR_4355	spring	2-rowed	74.9105	87.5528	36.4173
HOR_4370	spring	2-rowed	82.4832	115.245	51.4874
HOR_4374	spring	2-rowed	81.2884	105.777	44.8943
HOR_4391	spring	2-rowed	79.9889	110	43.5015
HOR_4392	spring	2-rowed	79.1166	111.238	44.5078
HOR_4396	spring	2-rowed	75.7226	103.631	44.1912
HOR_4400	spring	2-rowed	80.7765	101.073	41.5823
HOR_4401	spring	2-rowed	80.8466	99.7361	41.6476
HOR_4408	spring	2-rowed	73.0415	97.6601	38.6607
HOR_4409	spring	2-rowed	71.308	84.735	41.7156
HOR_4416	spring	2-rowed	75.3029	102.071	45.0212
HOR_4422	spring	2-rowed	82.4337	110.429	45.0182
HOR_4423	spring	2-rowed	73.6385	97.8583	43.7777
HOR_4425	spring	2-rowed	78.6137	100.322	46.3643
HOR_4426	spring	2-rowed	80.5344	102.653	48.5039
HOR_4444	spring	2-rowed	76.9728	105.145	45.9818
HOR_4450	spring	2-rowed	77.9649	105.317	45.319
HOR_4452	spring	2-rowed	78.249	104.34	42.2733
HOR_4453	spring	2-rowed	74.7129	107.348	45.4155
HOR_4459	spring	2-rowed	74.8651	92.7241	54.4519
HOR_4461	spring	2-rowed	82.6931	102.482	49.7979
HOR_4463	spring	2-rowed	79.0714	103.466	51.6132
HOR_4464	spring	2-rowed	79.2943	99.3199	55.1726
HOR_4465	spring	2-rowed	80.6891	98.696	50.619
HOR_4466	spring	2-rowed	76.3216	84.9437	50.6836
HOR_4467	spring	2-rowed	73.896	76.4678	39.0665
HOR_4468	spring	2-rowed	75.1024	85.1451	42.1608
HOR_4469	spring	2-rowed	72.6021	91.2174	52.2504
HOR_4470	spring	2-rowed	77.1339	103.453	38.5414
HOR_4471	spring	2-rowed	73.1332	88.1467	41.4605
HOR_4474	spring	2-rowed	72.697	93.1453	47.2644
HOR_4480	spring	2-rowed	75.906	105.248	44.37
HOR_4481	spring	2-rowed	78.5251	102.662	40.9103
HOR_4483	spring	2-rowed	82.6109	99.4463	44.4339
HOR_4484	spring	2-rowed	80.0519	104.328	46.9399
HOR_4485	spring	2-rowed	79.8525	107.159	42.8786
HOR_4486	spring	2-rowed	80.674	110.353	52.499
HOR_4487	spring	2-rowed	80.3534	94.7753	46.1658
HOR_4488	spring	2-rowed	76.4969	111.314	47.9137
HOR_4491	spring	2-rowed	72.324	107.435	56.0645
HOR_4492	spring	2-rowed	77.2178	105.89	47.3058
HOR_4493	spring	2-rowed	76.222	99.3375	46.148
HOR_4494	spring	2-rowed	78.7246	112.105	44.1444
HOR_4495	spring	2-rowed	76.7577	105.841	46.9226
HOR_4496	spring	2-rowed	78.637	103.452	47.5934
HOR_4498	spring	2-rowed	91.1469	111.772	41.5485
HOR_4501	spring	2-rowed	83.1944	98.0458	52.4227
HOR_4505	spring	2-rowed	81.7131	100.477	40.2747
HOR_4509	spring	2-rowed	79.1531	102.992	37.5914
HOR_4510	spring	2-rowed	79.4144	107.102	45.1665
HOR_4511	spring	2-rowed	80.9714	103.911	45.612
HOR_4512	spring	2-rowed	78.4127	109.952	53.2176
HOR_4556	spring	2-rowed	82.6561	106.065	45.2917
HOR_4558	spring	2-rowed	70.2817	77.4024	60.2983
HOR_4560	spring	2-rowed	77.8386	105.881	41.9014
HOR_4561	spring	2-rowed	94.0148	129.777	40.9535
HOR_4562	spring	2-rowed	89.5442	113.806	46.2842
HOR_4563	spring	2-rowed	78.321	108.179	44.1324
HOR_4564	spring	2-rowed	98.7178	121.38	48.695
HOR_4567	spring	2-rowed	79.1803	100.504	42.8828
HOR_4568	spring	2-rowed	81.451	97.7045	35.9689
HOR_4569	spring	2-rowed	81.3518	107.298	40.661
HOR_4570	spring	2-rowed	78.425	97.111	44.771
HOR_4571	spring	2-rowed	77.0664	106.163	42.6042
HOR_4574	spring	2-rowed	77.6848	110.987	42.8922
HOR_4576	spring	2-rowed	77.1367	96.5409	43.2432
HOR_4581	spring	2-rowed	77.5689	100.964	39.6902
HOR_4592	spring	2-rowed	73.9978	89.8628	39.8639
HOR_4595	spring	2-rowed	78.4306	109.956	40.0174
HOR_4597	spring	2-rowed	76.5595	107.156	42.2532
HOR_4598	spring	2-rowed	78.7489	108.626	39.5035
HOR_4623	spring	2-rowed	75.1488	114.798	52.3476
HOR_4624	spring	2-rowed	97.7514	116.73	45.6371
HOR_4625	spring	2-rowed	81.8	87.8219	41.4614
HOR_4626	spring	2-rowed	91.8882	91.5615	45.7647
HOR_4627	spring	2-rowed	80.7244	98.556	40.6124
HOR_4628	spring	2-rowed	83.6006	105.95	51.6772
HOR_4630	spring	2-rowed	87.651	98.1519	45.1419
HOR_4631	spring	2-rowed	79.9384	92.1043	46.9104
HOR_4632	spring	2-rowed	81.6973	96.8214	43.9643
HOR_4633	spring	2-rowed	87.651	97.29	43.1899
HOR_4634	spring	2-rowed	90.8166	109.429	43.1832
HOR_4635	spring	2-rowed	85.6446	107.176	44.4779
HOR_4636	spring	2-rowed	78.9072	105.162	44.9364
HOR_4638	spring	2-rowed	88.747	103.175	46.377
HOR_4639	spring	2-rowed	79.3612	96.0519	39.3345
HOR_4640	spring	2-rowed	84.7296	105.976	46.637
HOR_4641	spring	2-rowed	83.3133	93.3924	38.1609
HOR_4642	spring	2-rowed	85.7968	108.464	44.2976
HOR_4643	spring	2-rowed	93.9754	110.144	39.256
HOR_4644	spring	2-rowed	79.6877	107.045	44.4781
HOR_4645	spring	2-rowed	80.0368	102.741	46.7356
HOR_4646	spring	2-rowed	82.615	95.1032	43.0145
HOR_4647	spring	2-rowed	81.8363	106.773	40.9976
HOR_4648	spring	2-rowed	79.8785	100.847	41.7247
HOR_4649	spring	2-rowed	81.6277	102.182	49.5885
HOR_4650	spring	2-rowed	85.3199	103.056	45.6835
HOR_4653	spring	2-rowed	90.1958	78.1549	36.1515
HOR_4654	spring	2-rowed	87.4921	79.7683	36.0722
HOR_4657	spring	2-rowed	82.4319	111.558	43.1831
HOR_4703	spring	2-rowed	86.1827	92.447	40.9531
HOR_4704	spring	2-rowed	82.2239	90.439	42.1527
HOR_4705	spring	2-rowed	82.1015	91.7242	48.744
HOR_4706	spring	2-rowed	86.1827	90.018	38.7289
HOR_4707	spring	2-rowed	81.5781	93.2587	48.0469
HOR_4708	spring	2-rowed	84.1521	84.9817	40.5962
HOR_4709	spring	2-rowed	86.2299	83.647	42.9966
HOR_4710	spring	2-rowed	86.0578	90.3008	41.0441
HOR_4711	spring	2-rowed	85.8356	90.3508	42.5354
HOR_4712	spring	2-rowed	83.3551	86.2829	38.7733
HOR_4713	spring	2-rowed	83.2235	85.4318	38.1493
HOR_4715	spring	2-rowed	81.3098	97.3638	44.2106
HOR_4716	spring	2-rowed	79.8281	103.166	47.0566
HOR_4718	spring	2-rowed	86.6673	87.5676	37.4756
HOR_4719	spring	2-rowed	80.8774	113.699	41.3508
HOR_4720	spring	2-rowed	91.9287	137.831	52.6487
HOR_4721	spring	2-rowed	77.4279	107.849	49.0731
HOR_4722	spring	2-rowed	86.7311	115.367	49.5313
HOR_4723	spring	2-rowed	86.1319	114.624	45.5799
HOR_4724	spring	2-rowed	77.3162	95.9341	42.2131
HOR_4725	spring	2-rowed	78.2958	113.923	43.3998
HOR_4726	spring	2-rowed	78.0224	111.045	40.3057
HOR_4728	spring	2-rowed	74.9177	86.2478	41.4947
HOR_4729	spring	2-rowed	74.0166	77.2752	43.5264
HOR_4730	spring	2-rowed	83.8218	101.13	36.9674
HOR_4731	spring	2-rowed	87.0405	101.705	37.3873
HOR_4734	spring	2-rowed	87.3762	101.335	41.3994
HOR_4736	spring	2-rowed	89.9744	103.775	38.0871
HOR_4738	spring	2-rowed	84.0843	115.061	40.3924
HOR_4740	spring	2-rowed	83.7484	101.798	42.4968
HOR_4741	spring	2-rowed	83.185	111.931	43.4881
HOR_4742	spring	2-rowed	84.8036	107.776	42.3295
HOR_4743	spring	2-rowed	84.4034	95.2926	43.6334
HOR_4745	spring	2-rowed	87.5374	102.714	44.5131
HOR_4746	spring	2-rowed	83.7484	100.358	44.3918
HOR_4747	spring	2-rowed	82.0843	96.48	46.4873
HOR_4748	spring	2-rowed	84.1216	99.5533	44.2769
HOR_4749	spring	2-rowed	86.8175	98.0594	41.3722
HOR_4750	spring	2-rowed	85.4344	108.753	37.9816
HOR_4752	spring	2-rowed	89.3871	108.752	50.8667
HOR_4755	spring	2-rowed	97.4147	107.926	43.8218
HOR_4756	spring	2-rowed	88.6092	103.618	48.186
HOR_4757	spring	2-rowed	89.7804	101.938	41.6018
HOR_4758	spring	2-rowed	91.6902	97.5463	46.1066
HOR_4760	spring	2-rowed	88.3423	90.9066	47.0669
HOR_4766	spring	2-rowed	88.6879	82.1769	48.9951
HOR_4767	spring	2-rowed	77.9784	86.0027	40.8229
HOR_4771	spring	2-rowed	79.6965	93.2166	52.4953
HOR_4773	spring	2-rowed	79.25	86.7023	43.8196
HOR_4774	spring	2-rowed	73.4096	89.0961	44.036
HOR_4775	spring	2-rowed	84.2064	99.9417	42.9485
HOR_4776	spring	2-rowed	74.6281	105.724	49.0153
HOR_4777	spring	2-rowed	82.631	100.986	48.4364
HOR_4778	spring	2-rowed	83.334	94.2536	41.5928
HOR_4779	spring	2-rowed	80.4407	107.787	52.8095
HOR_4783	spring	2-rowed	84.6112	108.969	45.4447
HOR_4786	spring	2-rowed	70.8449	85.9387	42.0639
HOR_4787	spring	2-rowed	86.2761	104.969	39.2914
HOR_4789	spring	2-rowed	76.5049	85.9123	50.8103
HOR_4794	spring	2-rowed	85.6608	115.598	47.237
HOR_4795	spring	2-rowed	87.3377	97.3454	37.2779
HOR_4796	spring	2-rowed	80.5901	108.908	44.8991
HOR_4797	spring	2-rowed	90.6876	100.296	41.5541
HOR_4798	spring	2-rowed	76.7306	89.6383	49.7447
HOR_4800	spring	2-rowed	86.1544	104.527	39.3915
HOR_4802	spring	2-rowed	84.1887	116.227	38.815
HOR_4803	spring	2-rowed	86.08	114.125	46.0639
HOR_4805	spring	2-rowed	79.4546	91.2129	52.0474
HOR_4806	spring	2-rowed	83.9871	102.28	43.5684
HOR_4807	spring	2-rowed	80.4187	108.778	41.0932
HOR_4820	spring	2-rowed	79.9687	112.218	47.587
HOR_4822	spring	2-rowed	75.0312	120.531	52.9736
HOR_4827	spring	2-rowed	68.9463	81.0374	42.4493
HOR_4832	spring	2-rowed	72.5302	89.8539	52.3742
HOR_4836	spring	2-rowed	73.7728	83.9088	44.6378
HOR_4837	spring	2-rowed	83.8216	121.001	39.0912
HOR_4841	spring	2-rowed	76.5532	96.8379	47.1398
HOR_4844	spring	2-rowed	78.4161	92.6578	44.5113
HOR_4846	spring	2-rowed	78.8195	105.664	40.2138
HOR_4848	spring	2-rowed	78.7972	101.852	41.4521
HOR_4849	spring	2-rowed	85.9471	101.166	43.5193
HOR_4850	spring	2-rowed	79.1582	104.367	41.9717
HOR_4851	spring	2-rowed	83.0105	106.147	44.7271
HOR_4943	spring	2-rowed	81.6621	107.101	40.608
HOR_4944	spring	2-rowed	81.7775	103.514	43.0273
HOR_4945	spring	2-rowed	83.8652	108.541	43.9234
HOR_4947	spring	2-rowed	80.6537	94.6154	43.3562
HOR_4948	spring	2-rowed	80.6537	105.332	49.4875
HOR_4949	spring	2-rowed	81.6212	96.6816	39.9695
HOR_4950	spring	2-rowed	82.4436	103.08	45.8233
HOR_4951	spring	2-rowed	85.9632	95.0334	43.5153
HOR_4952	spring	2-rowed	82.6247	96.4143	42.7338
HOR_4953	spring	2-rowed	85.9471	101.928	45.0856
HOR_4954	spring	2-rowed	90.5948	97.6511	44.1218
HOR_4955	spring	2-rowed	83.474	94.9351	43.7866
HOR_4956	spring	2-rowed	81.2579	111.478	46.5727
HOR_4958	spring	2-rowed	86.1226	93.6146	40.9091
HOR_4959	spring	2-rowed	80.274	93.3148	43.5054
HOR_4960	spring	2-rowed	80.9643	100.702	41.3588
HOR_4961	spring	2-rowed	84.0426	100.784	44.9689
HOR_4962	spring	2-rowed	87.781	101.443	44.8891
HOR_4963	spring	2-rowed	72.7098	90.8651	49.6519
HOR_4964	spring	2-rowed	82.6408	97.5752	45.4837
HOR_4965	spring	2-rowed	82.0555	93.5549	47.3422
HOR_4966	spring	2-rowed	85.5731	80.8076	42.4936
HOR_4967	spring	2-rowed	80.3442	94.5645	44.1893
HOR_4969	spring	2-rowed	75.3391	88.7285	44.2146
HOR_4974	spring	2-rowed	84.9643	93.3867	47.634
HOR_4975	spring	2-rowed	87.8476	101.293	54.6092
HOR_4976	spring	2-rowed	92.7404	105.606	45.2306
HOR_4977	spring	2-rowed	87.2736	88.8439	43.6346
HOR_4978	spring	2-rowed	80.3528	96.0152	48.8065
HOR_4979	spring	2-rowed	82.5829	107.724	47.5183
HOR_4980	spring	2-rowed	84.2714	98.532	43.0573
HOR_4981	spring	2-rowed	85.6621	98.3011	46.4045
HOR_4982	spring	2-rowed	89.6108	90.209	38.415
HOR_4983	spring	2-rowed	84.7412	96.558	41.6111
HOR_4984	spring	2-rowed	83.0105	105.951	46.8061
HOR_4985	spring	2-rowed	82.2017	98.8439	44.2314
HOR_4986	spring	2-rowed	83.3528	88.9586	42.532
HOR_4987	spring	2-rowed	82.4319	101.044	48.8065
HOR_4988	spring	2-rowed	84.0434	102.93	46.8895
HOR_4989	spring	2-rowed	82.2017	94.2721	41.7843
HOR_4990	spring	2-rowed	84.0434	96.558	42.7837
HOR_4991	spring	2-rowed	81.6621	98.1879	46.5326
HOR_4992	spring	2-rowed	81.6621	93.4158	49.0594
HOR_4993	spring	2-rowed	71.8852	98.8439	50.2097
HOR_4994	spring	2-rowed	74.2347	114.684	46.7092
HOR_4996	spring	2-rowed	72.6051	92.4356	41.602
HOR_4997	spring	2-rowed	82.4319	98.8439	44.7843
HOR_5003	spring	2-rowed	77.5842	95.2194	53.3846
HOR_5004	spring	2-rowed	80.7583	112.147	55.6145
HOR_5008	spring	2-rowed	68.2107	87.4509	51.4878
HOR_5011	spring	2-rowed	77.5095	112.449	42.6177
HOR_5013	spring	2-rowed	76.0918	106.019	44.804
HOR_5032	spring	2-rowed	76.1197	100.589	47.2096
HOR_5055	spring	2-rowed	76.4181	96.1783	49.012
HOR_5199	spring	2-rowed	77.8665	90.3592	52.889
HOR_5246	spring	2-rowed	71.4841	101.098	45.2563
HOR_5363	spring	2-rowed	78.9893	95.2156	46.6833
HOR_5373	spring	2-rowed	72.2331	84.1956	57.97
HOR_5396	spring	2-rowed	83.081	110.167	45.7312
HOR_5417	spring	2-rowed	77.0812	100.216	47.8643
HOR_5486	spring	2-rowed	78.9881	109.327	53.6476
HOR_5572	spring	2-rowed	85.5079	123.103	52.8022
HOR_5592	spring	2-rowed	81.1373	100.747	53.2788
HOR_5595	spring	2-rowed	77.8409	101.344	43.9448
HOR_5622	spring	2-rowed	68.1978	81.0274	53.8375
HOR_5641	spring	2-rowed	75.1349	97.0969	47.6239
HOR_5689	spring	2-rowed	75.3982	98.9583	46.8735
HOR_5691	spring	2-rowed	76.6025	101.545	44.1402
HOR_5695	spring	2-rowed	77.4217	88.7188	43.42
HOR_5699	spring	2-rowed	73.6761	115.253	51.0299
HOR_5700	spring	2-rowed	76.1031	118.878	52.2473
HOR_5701	spring	2-rowed	78.7149	112.628	43.5389
HOR_5702	spring	2-rowed	75.227	100.814	50.358
HOR_5712	spring	2-rowed	82.2191	92.8868	45.4266
HOR_5717	spring	2-rowed	75.8527	89.358	50.0776
HOR_5719	spring	2-rowed	77.0079	99.4394	48.571
HOR_5723	spring	2-rowed	83.9628	103.905	57.1785
HOR_5726	spring	2-rowed	82.0937	93.0557	47.5743
HOR_5748	spring	2-rowed	77.4841	120.824	57.0102
HOR_5764	spring	2-rowed	90.9018	105.489	61.0538
HOR_5781	spring	2-rowed	85.6916	99.8542	40.7113
HOR_5783	spring	2-rowed	86.8158	104.287	52.5217
HOR_5785	spring	2-rowed	73.9862	115.41	51.3053
HOR_5789	spring	2-rowed	74.8581	110.998	52.2619
HOR_5791	spring	2-rowed	75.4685	108.86	52.3824
HOR_5810	spring	2-rowed	82.1424	110.758	54.9917
HOR_5811	spring	2-rowed	80.0212	116.391	46.928
HOR_5815	spring	2-rowed	84.856	104.423	53.9624
HOR_5819	spring	2-rowed	73.6157	98.9176	46.2712
HOR_5823	spring	2-rowed	69.8214	103.751	55.858
HOR_5824	spring	2-rowed	75.4356	102.256	49.8833
HOR_5826	spring	2-rowed	74.098	86.5454	44.4379
HOR_5843	spring	2-rowed	79.0286	102.393	46.397
HOR_5844	spring	2-rowed	82.9614	113.747	44.9007
HOR_5845	spring	2-rowed	78.9631	111.954	47.13
HOR_5857	spring	2-rowed	78.7005	85.3034	52.3611
HOR_5861	spring	2-rowed	74.8771	105.018	52.714
HOR_5868	spring	2-rowed	71.5481	87.0014	47.9625
HOR_5873	spring	2-rowed	82.2583	111.931	42.0257
HOR_5874	spring	2-rowed	78.3193	97.5063	42.6797
HOR_5875	spring	2-rowed	72.3861	107.756	42.8432
HOR_5877	spring	2-rowed	79.642	107.393	47.5136
HOR_5892	spring	2-rowed	75.1813	101.258	43.8164
HOR_5899	spring	2-rowed	81.1756	100.228	42.7328
HOR_5907	spring	2-rowed	80.0158	111.14	41.2669
HOR_5911	spring	2-rowed	82.2247	112.602	58.5359
HOR_5914	spring	2-rowed	82.2148	111.034	49.553
HOR_5915	spring	2-rowed	76.4935	90.1625	48.8666
HOR_5917	spring	2-rowed	74.0032	99.3981	40.2919
HOR_5918	spring	2-rowed	79.7631	91.419	52.1792
HOR_5921	spring	2-rowed	75.633	101.1	45.6734
HOR_5922	spring	2-rowed	74.0645	95.9663	41.9117
HOR_5923	spring	2-rowed	77.7932	92.4516	45.3485
HOR_5924	spring	2-rowed	77.0239	88.7411	52.0778
HOR_5928	spring	2-rowed	71.8038	93.9636	41.7213
HOR_5929	spring	2-rowed	73.9529	99.4544	41.1029
HOR_5963	spring	2-rowed	73.1207	84.099	40.0572
HOR_5964	spring	2-rowed	74.3472	98.9382	42.2105
HOR_5965	spring	2-rowed	77.5754	94.7649	42.884
HOR_5966	spring	2-rowed	79.2103	110.13	44.158
HOR_5967	spring	2-rowed	70.5267	106.016	40.5107
HOR_5977	spring	2-rowed	72.8804	81.4948	60.4117
HOR_6003	spring	2-rowed	78.7508	118.033	52.6417
HOR_6030	spring	2-rowed	76.3067	98.0611	45.3729
HOR_6047	spring	2-rowed	80.7241	111.509	41.7154
HOR_6052	spring	2-rowed	80.8961	104.686	45.2462
HOR_6065	spring	2-rowed	78.8369	110.933	55.858
HOR_6069	spring	2-rowed	79.3246	104.848	43.3893
HOR_6080	spring	2-rowed	84.3065	96.9997	42.7102
HOR_6094	spring	2-rowed	80.1756	107.874	46.5526
HOR_6190	spring	2-rowed	72.4355	88.5905	59.7661
HOR_6194	spring	2-rowed	74.8618	103.483	41.8594
HOR_6196	spring	2-rowed	85.4551	107.753	56.6511
HOR_6202	spring	2-rowed	74.9315	88.7709	50.8073
HOR_6204	spring	2-rowed	75.0074	105.637	48.9304
HOR_6209	spring	2-rowed	76.8882	103.489	53.2718
HOR_6235	spring	2-rowed	85.452	101.554	53.0309
HOR_6436	spring	2-rowed	79.6331	95.4889	49.0333
HOR_6443	spring	2-rowed	76.5042	88.751	41.3061
HOR_6463	spring	2-rowed	77.342	99.0102	46.5891
HOR_6478	spring	2-rowed	71.596	106.17	45.1346
HOR_6503	spring	2-rowed	78.7475	108.135	42.3543
HOR_6507	spring	2-rowed	83.439	125.585	47.1132
HOR_6511	spring	2-rowed	77.2103	120.489	40.1356
HOR_6515	spring	2-rowed	79.0161	110.04	42.8351
HOR_6521	spring	2-rowed	76.4789	115.489	42.5024
HOR_6591	spring	2-rowed	80.1704	113.95	45.2398
HOR_6633	spring	2-rowed	79.439	110.956	43.2398
HOR_6644	spring	2-rowed	75.2676	104.107	43.1122
HOR_6650	spring	2-rowed	78.0161	97.4107	46.8375
HOR_6658	spring	2-rowed	72.4653	112.54	47.6647
HOR_6677	spring	2-rowed	74.2334	94.3991	52.0903
HOR_6685	spring	2-rowed	74.934	99.9558	48.7645
HOR_6687	spring	2-rowed	76.4789	103.776	41.2618
HOR_6688	spring	2-rowed	78.9533	101.94	41.8589
HOR_6689	spring	2-rowed	72.3413	101.034	38.0954
HOR_6695	spring	2-rowed	76.439	94.8483	46.2847
HOR_6696	spring	2-rowed	78.5149	99.2318	46.0911
HOR_6708	spring	2-rowed	80.5932	101.483	50.18
HOR_6713	spring	2-rowed	77.2847	92.5846	53.3066
HOR_6715	spring	2-rowed	70.8734	112.77	55.7775
HOR_6718	spring	2-rowed	71.9018	92.3034	51.2618
HOR_6725	spring	2-rowed	78.9018	110.579	48.308
HOR_6730	spring	2-rowed	79.327	101.565	45.0103
HOR_6733	spring	2-rowed	72.9069	97.2591	46.6876
HOR_6740	spring	2-rowed	79.2035	105.812	53.0789
HOR_6752	spring	2-rowed	71.5687	96.5607	47.9587
HOR_6758	spring	2-rowed	68.562	107.916	49.0743
HOR_6759	spring	2-rowed	74.2662	113.374	50.1247
HOR_6765	spring	2-rowed	73.2147	95.0261	46.2398
HOR_6767	spring	2-rowed	78.7636	93.7884	43.0296
HOR_6769	spring	2-rowed	74.4952	94.2258	42.9476
HOR_6771	spring	2-rowed	79.6331	98.4889	52.7113
HOR_6777	spring	2-rowed	73.056	107.956	50.4351
HOR_6791	spring	2-rowed	78.056	108.489	48.3076
HOR_6793	spring	2-rowed	74.9586	121.579	56.6708
HOR_6801	spring	2-rowed	79.0161	99.2194	46.7319
HOR_6802	spring	2-rowed	73.4474	95.6797	NA
HOR_6808	spring	2-rowed	74.1704	81.8542	43.309
HOR_6821	spring	2-rowed	79.6796	95.7513	42.3999
HOR_6823	spring	2-rowed	77.9129	101.431	40.7441
HOR_6828	spring	2-rowed	74.9751	108.184	43.9057
HOR_6841	spring	2-rowed	76.8096	91.3917	37.8207
HOR_6844	spring	2-rowed	74.3246	97.7643	37.1804
HOR_6845	spring	2-rowed	77.056	110.135	41.0103
HOR_6846	spring	2-rowed	77.2103	111.944	47.8365
HOR_6849	spring	2-rowed	76.4789	100.292	44.4804
HOR_6854	spring	2-rowed	77.4023	98.564	45.1188
HOR_6857	spring	2-rowed	76.8096	111.392	39.6175
HOR_6864	spring	2-rowed	71.9018	89.8483	41.8585
HOR_6867	spring	2-rowed	70.2103	99.7643	44.1136
HOR_6871	spring	2-rowed	73.1704	94.3034	40.6057
HOR_6879	spring	2-rowed	76.9018	97.3151	46.008
HOR_6880	spring	2-rowed	77.322	107.856	48.4566
HOR_6888	spring	2-rowed	77.5779	96.6853	47.6342
HOR_6891	spring	2-rowed	72.6166	93.7017	41.308
HOR_6892	spring	2-rowed	73.1769	98.5006	46.729
HOR_6896	spring	2-rowed	74.132	81.1349	53.9874
HOR_6899	spring	2-rowed	76.3599	93.3361	47.1134
HOR_6900	spring	2-rowed	76.2995	95.795	46.5837
HOR_6901	spring	2-rowed	71.8879	108.774	46.3683
HOR_6903	spring	2-rowed	73.9166	98.0921	57.0709
HOR_6907	spring	2-rowed	74.128	118.327	46.2861
HOR_6910	spring	2-rowed	78.3494	99.062	40.9546
HOR_6911	spring	2-rowed	73.5932	96.3034	45.1356
HOR_6912	spring	2-rowed	72.4164	90.7792	42.2994
HOR_6915	spring	2-rowed	76.0501	93.9056	45.7071
HOR_6922	spring	2-rowed	75.4596	87.5359	NA
HOR_6923	spring	2-rowed	71.68	98.6972	48.4422
HOR_6928	spring	2-rowed	74.2013	95.0961	NA
HOR_6936	spring	2-rowed	84.1433	94.4038	41.1712
HOR_6942	spring	2-rowed	76.1433	96.4038	NA
HOR_6943	spring	2-rowed	86.2013	105.096	NA
HOR_6944	spring	2-rowed	80.1433	107.404	NA
HOR_6951	spring	2-rowed	78.7224	90.9868	37.2523
HOR_6959	spring	2-rowed	74.7916	81.2395	42.4881
HOR_6960	spring	2-rowed	70.9236	81.496	NA
HOR_6963	spring	2-rowed	83.6417	109.451	46.2405
HOR_6966	spring	2-rowed	74.2013	73.0961	NA
HOR_6967	spring	2-rowed	80.2013	85.0961	NA
HOR_6972	spring	2-rowed	83.2013	96.0961	NA
HOR_6973	spring	2-rowed	88.1205	83.9726	35.9123
HOR_6974	spring	2-rowed	83.1205	83.9726	42.3123
HOR_6975	spring	2-rowed	82.2013	88.0961	NA
HOR_6978	spring	2-rowed	82.2013	98.0961	NA
HOR_6979	spring	2-rowed	87.2013	88.0961	NA
HOR_6981	spring	2-rowed	82.7564	98.3334	43.6187
HOR_6984	spring	2-rowed	70.3924	70.297	55.3554
HOR_7250	spring	2-rowed	74.2013	111.096	NA
HOR_7286	spring	2-rowed	74.2013	88.0961	NA
HOR_7287	spring	2-rowed	79.2013	93.0961	NA
HOR_7288	spring	2-rowed	79.2013	110.096	NA
HOR_7293	spring	2-rowed	83.2013	83.0961	NA
HOR_7297	spring	2-rowed	79.2013	108.096	NA
HOR_7298	spring	2-rowed	81.4052	105.874	45.0093
HOR_7300	spring	2-rowed	82.2013	89.0961	NA
HOR_7301	spring	2-rowed	75.9236	81.496	NA
HOR_7302	spring	2-rowed	82.2013	103.096	NA
HOR_7303	spring	2-rowed	69.5923	105.538	NA
HOR_7306	spring	2-rowed	78.1146	101.994	50.7639
HOR_7309	spring	2-rowed	79.2013	81.0961	NA
HOR_7312	spring	2-rowed	79.2013	107.096	NA
HOR_7313	spring	2-rowed	76.6298	111.263	48.7537
HOR_7317	spring	2-rowed	75.1088	102.133	NA
HOR_7320	spring	2-rowed	82.2013	94.0961	NA
HOR_7334	spring	2-rowed	74.2013	98.0961	NA
HOR_7335	spring	2-rowed	71.6417	104.451	43.7405
HOR_7337	spring	2-rowed	74.2013	113.096	NA
HOR_7340	spring	2-rowed	74.2013	108.096	NA
HOR_8208	spring	2-rowed	91.5923	101.538	NA
HOR_8209	spring	2-rowed	72.6298	66.2632	57.0537
HOR_8251	spring	2-rowed	85.7564	98.3334	42.8187
HOR_8257	spring	2-rowed	77.5003	75.7111	45.2481
HOR_8263	spring	2-rowed	78.9236	71.496	NA
HOR_8458	spring	2-rowed	83.9442	78.5915	50.7516
HOR_8459	spring	2-rowed	81.0247	85.8417	NA
HOR_8460	spring	2-rowed	90.1205	93.9726	49.8123
HOR_8461	spring	2-rowed	79.7564	103.333	42.5187
HOR_8463	spring	2-rowed	83.035	84.1399	47.234
HOR_8464	spring	2-rowed	82.7564	108.333	42.3187
HOR_8480	spring	2-rowed	74.9236	91.496	NA
HOR_8487	spring	2-rowed	79.1434	90.4239	NA
HOR_8599	spring	2-rowed	81.1433	105.404	NA
HOR_8620	spring	2-rowed	93.4627	92.1524	52.5647
HOR_8624	spring	2-rowed	80.6357	100.721	44.278
HOR_8626	spring	2-rowed	78.1205	98.9726	43.6123
HOR_8627	spring	2-rowed	72.1088	104.133	NA
HOR_8629	spring	2-rowed	74.1088	108.133	NA
HOR_8630	spring	2-rowed	74.1088	119.133	NA
HOR_8631	spring	2-rowed	75.1088	99.133	NA
HOR_8632	spring	2-rowed	75.1088	97.133	NA
HOR_8633	spring	2-rowed	75.5923	106.538	NA
HOR_8634	spring	2-rowed	75.5923	119.538	NA
HOR_8635	spring	2-rowed	75.5923	109.538	NA
HOR_8636	spring	2-rowed	75.1088	115.133	NA
HOR_8637	spring	2-rowed	72.1088	115.133	NA
HOR_8638	spring	2-rowed	81.5923	118.538	NA
HOR_8639	spring	2-rowed	75.1088	94.133	NA
HOR_8640	spring	2-rowed	75.5923	98.5382	NA
HOR_8641	spring	2-rowed	81.5923	89.5382	NA
HOR_8642	spring	2-rowed	75.5923	93.5382	NA
HOR_8643	spring	2-rowed	75.5923	68.5382	NA
HOR_8645	spring	2-rowed	75.5923	108.538	NA
HOR_8646	spring	2-rowed	74.1088	108.133	NA
HOR_8647	spring	2-rowed	81.5923	101.538	NA
HOR_8648	spring	2-rowed	74.1088	102.133	NA
HOR_8649	spring	2-rowed	74.1088	108.133	NA
HOR_8650	spring	2-rowed	75.1088	117.133	NA
HOR_8651	spring	2-rowed	79.1088	108.133	NA
HOR_8652	spring	2-rowed	72.1088	104.133	NA
HOR_8653	spring	2-rowed	75.1088	110.133	NA
HOR_8654	spring	2-rowed	75.1088	112.133	NA
HOR_8655	spring	2-rowed	75.4243	94.8685	NA
HOR_8656	spring	2-rowed	81.5923	91.5382	NA
HOR_8657	spring	2-rowed	74.1088	112.133	NA
HOR_8658	spring	2-rowed	70.5923	70.5382	NA
HOR_8660	spring	2-rowed	75.5923	98.5382	NA
HOR_8661	spring	2-rowed	75.5923	91.5382	NA
HOR_8662	spring	2-rowed	75.5923	98.5382	NA
HOR_8664	spring	2-rowed	87.5923	109.538	NA
HOR_8665	spring	2-rowed	75.5923	103.538	NA
HOR_8666	spring	2-rowed	75.5923	103.538	NA
HOR_8667	spring	2-rowed	75.5923	93.5382	NA
HOR_8668	spring	2-rowed	75.5923	88.5382	NA
HOR_8670	spring	2-rowed	87.5923	103.538	NA
HOR_8673	spring	2-rowed	80.0343	101.837	NA
HOR_8674	spring	2-rowed	75.5923	93.5382	NA
HOR_8675	spring	2-rowed	71.1088	115.133	NA
HOR_8676	spring	2-rowed	75.5923	98.5382	NA
HOR_8677	spring	2-rowed	77.0907	90.2115	45.778
HOR_8678	spring	2-rowed	75.5923	105.538	NA
HOR_8679	spring	2-rowed	75.1088	108.133	NA
HOR_8680	spring	2-rowed	77.4856	96.3708	43.0123
HOR_8681	spring	2-rowed	75.5923	118.538	NA
HOR_8682	spring	2-rowed	76.106	94.0862	45.778
HOR_8683	spring	2-rowed	79.1088	97.133	NA
HOR_8684	spring	2-rowed	76.106	96.9336	43.878
HOR_8689	spring	2-rowed	75.5923	86.5382	NA
HOR_8690	spring	2-rowed	75.5923	98.5382	NA
HOR_8691	spring	2-rowed	73.3045	86.5416	49.6123
HOR_8692	spring	2-rowed	80.0343	90.3468	NA
HOR_8693	spring	2-rowed	81.5923	88.5382	NA
HOR_8694	spring	2-rowed	77.9037	85.2489	44.6123
HOR_8695	spring	2-rowed	81.5923	89.5382	NA
HOR_8696	spring	2-rowed	80.8171	82.9874	47.1516
HOR_8697	spring	2-rowed	81.5923	88.5382	NA
HOR_21668	spring	2-rowed	72.8015	89.9741	50.1265
HOR_21669	spring	2-rowed	70.8015	104.974	48.1765
HOR_21670	spring	2-rowed	94.8015	74.9741	28.6465
HOR_21671	spring	2-rowed	83.8015	89.9741	46.2365
[truncated: 7,346 more rows]

## Sheet: Table S3
Table S3. The five sub-scenarios of scenario 2 to evaluate genomic prediction and the size of training and test population in each scenario. Ntrain is the the number of accessions in the training set; Ntest is the number of accessions in the test set. HD: heading date (days); PH: plant height (cm); TKW: thousand kernel weight (g). W_W: winter to winter (scenario 2a); S_S: spring to spring (scenar…
Scenario	Training set (IPK)	Test set (ICARDA)
W_W	Winter	Winter	2387	231	2365	229	1910	234
S_S	Spring	Spring	6957	535	6933	526	5665	545
W_F	winter	Facultative	2387	305	2365	302	1910	302
S_F	Spring	Facultative	6957	305	6933	302	5665	302
WS_F	winter + spring	Facultative	9344	305	9298	302	7575	302

## Sheet: Table S4
Table S4. Influence of removing outliers on the estimated broad-sense heritability for IPK collection. h²:broad-sense heritability; FT: flowering time (days); PH: plant height (cm); TKW: thousand kernel weight (g). Original results from González et al., (2018a)
Trait	Growth type	Before	After	Δh ̂²(%)
FT	winter	0.71	0.83	17.01
	spring	0.82	0.88	8.13
PH	winter	0.86	0.87	1.27
	Spring	0.86	0.86	0.8
TKW	Winter	0.9	0.92	2.52
	spring	0.92	0.92	0.95

## Sheet: Table S5
Table S5. list of ICARDA accessions with their respective growth habit, row type information, and the associated best linear unbiased estimations (BLUEs)
IG	growth_habit	row_type	HD	PH	TKW	GBS	sample.ID
IG_16964	facultative	6-rowed	145.7	116.1	38.5714	available	ICARDA_G0005
IG_16965	facultative	6-rowed	149.752	99.2125	NA	available	ICARDA_G1400
IG_16972	facultative	6-rowed	144.745	94.4357	NA	missing
IG_16985	facultative	6-rowed	131.857	93.3501	34.2944	available	ICARDA_G1404
IG_17090	facultative	6-rowed	144.787	61.9354	39.9047	missing
IG_17093	facultative	6-rowed	132.705	81.1259	36.3381	missing
IG_17098	facultative	6-rowed	139.705	91.1259	43.7381	missing
IG_17100	facultative	6-rowed	136.287	89.4354	49.6847	missing
IG_17108	facultative	2-rowed	139.787	89.4354	42.9147	missing
IG_17115	facultative	2-rowed	128.339	96.0476	43.1381	missing
IG_17125	facultative	mixed	138.997	86.7842	37.5381	missing
IG_17129	facultative	6-rowed	131.287	101.435	36.2947	missing
IG_17130	facultative	6-rowed	137.787	92.4354	29.8747	missing
IG_17131	facultative	mixed	118.287	94.9354	42.5547	missing
IG_17205	facultative	6-rowed	117.839	87.0476	46.0381	available	ICARDA_G1413
IG_17238	facultative	mixed	127.839	85.5476	45.1381	available	ICARDA_G1414
IG_17298	facultative	2-rowed	132.705	81.1259	39.2381	missing
IG_17300	facultative	2-rowed	135.839	83.5476	49.1381	missing
IG_17301	facultative	2-rowed	130.339	83.5476	48.6381	missing
IG_17338	facultative	2-rowed	128.705	81.1259	45.3381	missing
IG_17349	facultative	6-rowed	159.787	98.4354	27.6747	available	ICARDA_G0017
IG_17362	facultative	6-rowed	137.787	92.9354	25.7347	available	ICARDA_G0021
IG_17388	facultative	mixed	151.287	87.9354	34.6647	available	ICARDA_G0025
IG_17395	facultative	6-rowed	138.287	102.435	35.4347	available	ICARDA_G0027
IG_17396	facultative	6-rowed	146.787	89.4354	34.1747	available	ICARDA_G0028
IG_17398	facultative	6-rowed	131.839	77.0476	33.0381	available	ICARDA_G1436
IG_17418	facultative	2-rowed	141.287	89.4354	38.9247	available	ICARDA_G0030
IG_17419	facultative	2-rowed	137.705	83.0476	39.3381	available	ICARDA_G1440
IG_17467	facultative	2-rowed	128.787	93.4354	37.1147	missing
IG_17483	facultative	6-rowed	129.339	99.5476	45.4381	missing
IG_17496	facultative	6-rowed	118.497	91.7842	32.9381	missing
IG_17510	facultative	mixed	131.839	81.5476	37.6381	missing
IG_17512	facultative	6-rowed	131.705	56.1259	20.2381	missing
IG_17519	facultative	6-rowed	148.839	69.0476	34.9381	missing
IG_17539	facultative	6-rowed	124.339	124.548	39.6381	missing
IG_17542	facultative	6-rowed	125.339	87.0476	31.3381	available	ICARDA_G1449
IG_17545	facultative	6-rowed	122.839	76.0476	37.6381	missing
IG_17549	facultative	6-rowed	128.339	95.0476	44.6381	missing
IG_17550	facultative	6-rowed	121.705	81.1259	34.2381	missing
IG_17559	facultative	6-rowed	121.839	78.0476	34.2381	missing
IG_17576	facultative	6-rowed	119.705	91.1259	36.2381	missing
IG_17613	facultative	6-rowed	120.551	68.1198	36.7918	available	ICARDA_G1453
IG_17626	facultative	6-rowed	124.839	89.5476	44.4381	missing
IG_17631	facultative	6-rowed	128.839	88.5476	35.6381	available	ICARDA_G1456
IG_17666	facultative	6-rowed	139.705	61.1259	36.1381	missing
IG_17677	facultative	6-rowed	131.705	76.1259	29.0381	missing
IG_17678	facultative	6-rowed	131.339	71.5476	31.9381	missing
IG_17703	facultative	6-rowed	145.839	83.0476	26.1381	missing
IG_17709	facultative	6-rowed	152.339	87.0476	28.2381	missing
IG_17719	facultative	6-rowed	137.705	86.1259	31.9381	missing
IG_17720	facultative	6-rowed	150.839	67.0476	32.1381	missing
IG_17734	facultative	6-rowed	134.339	93.0476	35.3381	missing
IG_17742	facultative	6-rowed	128.339	90.5476	30.2381	missing
IG_17743	facultative	2-rowed	130.339	75.0476	34.7381	missing
IG_17750	facultative	6-rowed	142.839	73.0476	26.9381	missing
IG_17765	facultative	6-rowed	139.705	66.1259	30.9381	missing
IG_17784	facultative	6-rowed	145.787	93.9354	29.4547	missing
IG_17811	facultative	6-rowed	134.787	94.9354	34.0647	missing
IG_17815	facultative	6-rowed	128.339	105.548	30.3381	missing
IG_17854	facultative	6-rowed	127.839	77.5476	30.9381	missing
IG_17857	facultative	6-rowed	163.339	NA	31.6381	missing
IG_17903	facultative	2-rowed	128.839	82.0476	38.6381	missing
IG_17927	facultative	6-rowed	127.839	77.0476	30.7381	missing
IG_17928	facultative	2-rowed-RF	133.705	71.1259	27.8381	missing
IG_17931	facultative	6-rowed	136.787	61.9354	26.5547	missing
IG_17937	facultative	2-rowed	123.705	71.1259	53.2381	missing
IG_17940	facultative	6-rowed	126.839	NA	20.7381	missing
IG_17943	facultative	6-rowed	123.339	56.0476	23.9381	missing
IG_17945	facultative	6-rowed	123.497	44.7842	30.3381	missing
IG_17947	facultative	6-rowed	130.339	45.5476	21.0381	missing
IG_17954	facultative	6-rowed	127.339	93.5476	26.6381	missing
IG_17956	facultative	6-rowed	129.339	76.0476	26.2381	missing
IG_17961	facultative	6-rowed	124.787	72.9354	34.9947	missing
IG_17966	facultative	6-rowed	115.839	75.5476	25.1381	missing
IG_17969	facultative	6-rowed	136.787	103.935	31.6947	missing
IG_17978	facultative	6-rowed	120.339	112.048	32.0381	missing
IG_17995	facultative	6-rowed	132.497	85.7842	21.1381	missing
IG_18001	facultative	6-rowed	131.705	91.1259	29.7381	missing
IG_18012	facultative	6-rowed	129.839	78.5476	21.4381	missing
IG_18015	facultative	mixed	124.339	100.048	26.6381	missing
IG_18025	facultative	2-rowed	122.787	91.9354	39.5847	missing
IG_18028	facultative	6-rowed	137.839	91.0476	19.9381	missing
IG_18034	facultative	mixed	123.339	102.048	43.4381	missing
IG_18045	facultative	6-rowed	127.839	103.048	37.9381	missing
IG_18060	facultative	mixed	129.787	107.935	29.8347	missing
IG_18061	facultative	6-rowed	126.997	95.2842	38.7381	missing
IG_18076	facultative	2-rowed	144.839	86.5476	48.4381	missing
IG_18088	facultative	6-rowed	127.839	97.0476	27.6381	missing
IG_18091	facultative	6-rowed	124.339	92.5476	29.2381	missing
IG_18101	facultative	2-rowed	133.705	81.1259	30.2381	missing
IG_18102	facultative	2-rowed	137.787	70.9354	32.1647	missing
IG_18107	facultative	mixed	138.287	86.4354	37.0047	missing
IG_18113	facultative	2-rowed	119.497	101.784	47.6381	missing
IG_18114	facultative	2-rowed	123.705	91.1259	50.3381	missing
IG_18115	facultative	6-rowed	123.705	96.1259	26.6381	missing
IG_18126	facultative	2-rowed	129.839	93.0476	33.9381	missing
IG_18129	facultative	2-rowed	130.839	NA	36.0381	missing
IG_18407	facultative	mixed	136.339	92.0476	26.0381	missing
IG_18408	facultative	6-rowed	130.705	86.1259	28.8381	missing
IG_18409	facultative	mixed	141.339	105.548	46.2381	missing
IG_18411	facultative	6-rowed	140.839	93.0476	26.8381	missing
IG_18413	facultative	6-rowed	138.497	94.2842	24.3381	missing
IG_18415	facultative	mixed	139.339	93.5476	26.2381	missing
IG_18416	facultative	2-rowed	141.839	99.5476	48.4381	missing
IG_18420	facultative	mixed	143.339	99.5476	48.1381	missing
IG_18421	facultative	6-rowed	136.339	86.5476	27.7381	missing
IG_18422	facultative	6-rowed	143.787	84.4354	30.7647	missing
IG_18423	facultative	mixed	140.497	94.2842	32.9381	missing
IG_18424	facultative	6-rowed	141.339	80.0476	24.8381	missing
IG_18425	facultative	6-rowed	133.839	88.5476	29.1381	missing
IG_18428	facultative	6-rowed	139.839	101.548	26.7381	missing
IG_18429	facultative	6-rowed	131.839	95.0476	25.5381	missing
IG_18430	facultative	6-rowed	141.339	96.5476	25.1381	missing
IG_18431	facultative	6-rowed	140.839	98.0476	26.1381	missing
IG_18432	facultative	6-rowed	141.339	99.5476	27.6381	missing
IG_18433	facultative	6-rowed	134.339	95.5476	26.7381	missing
IG_18434	facultative	6-rowed	138.287	92.9354	31.9647	missing
IG_18435	facultative	6-rowed	142.339	89.5476	24.7381	missing
IG_18436	facultative	6-rowed	128.339	105.548	31.4381	missing
IG_18437	facultative	6-rowed	134.705	91.1259	26.8381	missing
IG_18438	facultative	6-rowed	132.339	107.548	29.4381	missing
IG_18439	facultative	6-rowed	132.339	101.548	30.5381	missing
IG_18440	facultative	6-rowed	134.339	89.0476	30.9381	missing
IG_18441	facultative	6-rowed	129.839	101.048	31.4381	missing
IG_18442	facultative	6-rowed	129.339	94.0476	31.5381	missing
IG_18443	facultative	6-rowed	140.839	93.0476	26.9381	missing
IG_18444	facultative	6-rowed	159.787	83.4354	30.0847	missing
IG_18445	facultative	6-rowed	142.339	88.0476	27.5381	missing
IG_18448	facultative	6-rowed	156.339	84.0476	31.7381	missing
IG_18449	facultative	6-rowed	141.705	96.1259	33.3381	missing
IG_18451	facultative	6-rowed	147.287	66.4354	24.4747	missing
IG_18452	facultative	6-rowed	135.339	94.5476	26.6381	missing
IG_18453	facultative	6-rowed	135.339	87.5476	26.1381	missing
IG_18454	facultative	6-rowed	132.839	89.5476	30.7381	missing
IG_18455	facultative	6-rowed	134.339	84.5476	26.5381	missing
IG_18456	facultative	6-rowed	141.787	108.935	26.4847	missing
IG_18457	facultative	6-rowed	137.705	86.1259	25.5381	missing
IG_18458	facultative	6-rowed	134.339	93.0476	25.3381	missing
IG_18459	facultative	6-rowed	141.287	83.9354	29.3047	missing
IG_18460	facultative	6-rowed	141.339	93.0476	25.5381	missing
IG_18461	facultative	6-rowed	147.287	85.4354	27.4447	missing
IG_18463	facultative	6-rowed	141.705	91.1259	29.2381	missing
IG_18464	facultative	6-rowed	143.287	86.9354	30.0547	missing
IG_18471	facultative	6-rowed	131.839	88.0476	27.7381	available	ICARDA_G1459
IG_18513	facultative	6-rowed	136.839	85.5476	21.9381	missing
IG_18644	facultative	6-rowed	129.705	96.1259	30.8381	missing
IG_18814	facultative	6-rowed	141.564	91.2911	29.6381	missing
IG_18840	facultative	6-rowed	142.666	96.109	36.2461	available	ICARDA_G0066
IG_18850	facultative	6-rowed	144.064	85.2911	34.1335	missing
IG_18851	facultative	6-rowed	148.564	106.291	33.4835	missing
IG_18853	facultative	6-rowed	146.999	92.7757	34.6528	available	ICARDA_G0068
IG_18854	facultative	6-rowed	141.705	86.1259	30.1381	missing
IG_18863	facultative	2-rowed	143.999	85.7757	41.6928	available	ICARDA_G0069
IG_18871	facultative	6-rowed	145.064	80.2911	44.9835	missing
IG_18882	facultative	6-rowed	145.064	83.7911	30.8335	missing
IG_18913	facultative	2-rowed	137.705	76.1259	52.7381	missing
IG_18922	facultative	6-rowed	129.287	76.9354	36.4747	available	ICARDA_G0074
IG_18924	facultative	2-rowed	127.705	76.1259	39.7381	missing
IG_18959	facultative	6-rowed	143.332	105.442	38.1328	missing
IG_18966	facultative	6-rowed	139.564	91.2911	34.7835	missing
IG_18969	facultative	6-rowed	137.705	101.126	39.2381	missing
IG_18974	facultative	6-rowed	141.705	106.126	35.9381	missing
IG_18985	facultative	6-rowed	142.564	95.2911	39.5335	missing
IG_19012	facultative	6-rowed	145.332	88.7757	36.0394	available	ICARDA_G0089
IG_19023	facultative	6-rowed	133.564	93.2911	41.0835	missing
IG_19033	facultative	6-rowed	144.705	96.1259	34.8381	missing
IG_19071	facultative	mixed	145.806	89.6749	42.1835	missing
IG_19072	facultative	2-rowed	143.999	82.7757	45.1728	available	ICARDA_G0097
IG_19073	facultative	2-rowed	142.564	91.2911	41.7835	missing
IG_19074	facultative	2-rowed	140.101	96.3415	44.2042	missing
IG_19087	facultative	2-rowed	137.705	86.1259	46.5381	missing
IG_19088	facultative	6-rowed	127.705	76.1259	40.5381	missing
IG_19097	facultative	6-rowed	127.997	86.7842	33.8381	missing
IG_19099	facultative	6-rowed	144.666	93.4423	34.3947	available	ICARDA_G0102
IG_19107	facultative	2-rowed	143.564	88.7911	50.0335	missing
IG_19111	facultative	6-rowed	141.564	102.791	35.0835	missing
IG_19144	facultative	6-rowed	126.997	88.2842	21.2381	missing
IG_19172	facultative	6-rowed	143.332	87.7757	39.6835	available	ICARDA_G0108
IG_19178	facultative	6-rowed	141.705	96.1259	40.0381	missing
IG_19259	facultative	2-rowed	130.705	96.1259	41.0381	missing
IG_19433	facultative	6-rowed	138.705	96.1259	35.3381	missing
IG_19527	facultative	6-rowed	145.806	90.6749	36.7835	missing
IG_19537	facultative	2-rowed	141.705	81.1259	43.7381	missing
IG_19543	facultative	6-rowed	130.705	96.1259	39.2381	missing
IG_19580	facultative	6-rowed	138.705	101.126	35.0381	missing
IG_19592	facultative	6-rowed	144.787	88.9354	46.8847	available	ICARDA_G0130
IG_19605	facultative	6-rowed	140.787	91.9354	27.2914	missing
IG_19609	facultative	6-rowed	136.787	87.4354	34.6397	available	ICARDA_G0132
IG_19630	facultative	6-rowed	130.705	91.1259	50.4381	missing
IG_19631	facultative	6-rowed	147.064	90.2911	37.7835	missing
IG_19666	facultative	6-rowed	130.705	86.1259	39.8381	missing
IG_19667	facultative	6-rowed	130.705	76.1259	43.7381	missing
IG_19668	facultative	6-rowed	141.705	96.1259	43.4381	missing
IG_19728	facultative	2-rowed	139.705	86.1259	35.6381	missing
IG_19729	facultative	2-rowed	139.705	81.1259	41.0381	missing
IG_19745	facultative	2-rowed	110.287	66.9354	45.7497	missing
IG_19759	facultative	2-rowed	139.705	76.1259	58.9381	missing
IG_19802	facultative	2-rowed	126.705	71.1259	33.3381	missing
IG_19812	facultative	2-rowed	130.705	76.1259	33.8381	missing
IG_19824	facultative	2-rowed	135.705	76.1259	38.3381	missing
IG_19829	facultative	2-rowed	130.705	81.1259	41.8381	missing
IG_19831	facultative	2-rowed	124.497	84.7842	42.3381	missing
IG_19834	facultative	2-rowed	133.705	76.1259	42.6381	missing
IG_19835	facultative	2-rowed	139.705	86.1259	51.4381	missing
IG_19850	facultative	2-rowed	131.497	73.7842	39.5381	missing
IG_19851	facultative	2-rowed	130.705	71.1259	43.5381	missing
IG_19863	facultative	2-rowed	139.705	81.1259	38.1381	missing
IG_19876	facultative	2-rowed	144.743	81.4583	44.7877	missing
IG_19926	facultative	2-rowed	125.953	79.3071	42.8641	missing
IG_19935	facultative	6-rowed	142.617	76.1718	36.5641	missing
IG_19938	facultative	2-rowed	135.964	77.2286	42.2048	missing
IG_19994	facultative	2-rowed	144.743	83.9583	40.4641	missing
IG_20012	facultative	2-rowed	149.617	71.1718	44.7641	missing
IG_20013	facultative	2-rowed	148.617	76.1718	41.1641	missing
IG_20014	facultative	2-rowed	149.617	76.1718	42.0641	missing
IG_20026	facultative	2-rowed	148.617	76.1718	46.6641	missing
IG_20031	facultative	2-rowed	132.953	82.3071	42.1641	missing
IG_20033	facultative	2-rowed	147.617	81.1718	44.5641	missing
IG_20051	facultative	6-rowed	139.617	96.1718	26.0641	missing
IG_20745	facultative	2-rowed	125.617	96.1718	43.7641	missing
IG_20767	facultative	2-rowed	130.617	91.1718	37.3641	missing
IG_20768	facultative	2-rowed	131.617	81.1718	35.3641	missing
IG_20769	facultative	2-rowed	141.617	81.1718	36.1641	missing
IG_20770	facultative	2-rowed	142.243	73.9583	37.7641	missing
IG_20771	facultative	2-rowed	145.243	71.9583	38.9477	missing
IG_20772	facultative	2-rowed	141.617	76.1718	35.9641	missing
IG_20773	facultative	2-rowed	140.617	86.1718	38.8641	missing
IG_20774	facultative	2-rowed	142.453	91.8071	38.8641	missing
IG_20901	facultative	6-rowed	140.23	79.3411	29.9641	missing
IG_20903	facultative	6-rowed	139.617	76.1718	35.8641	missing
IG_20904	facultative	6-rowed	142.09	82.1085	34.5641	available	ICARDA_G0160
IG_20905	facultative	6-rowed	137.897	80.0077	33.5641	missing
IG_20916	facultative	6-rowed	119.953	71.8071	26.5641	missing
IG_20971	facultative	6-rowed	147.453	91.8071	34.3641	missing
IG_20985	facultative	2-rowed	143.953	81.3071	31.3641	missing
IG_20989	facultative	2-rowed	122.243	100.958	40.3977	missing
IG_20999	facultative	2-rowed	140.453	89.3071	30.7641	missing
IG_21005	facultative	2-rowed	139.617	81.1718	34.0641	missing
IG_21020	facultative	6-rowed	140.953	96.8071	26.1641	missing
IG_21021	facultative	6-rowed	136.953	94.3071	30.1641	missing
IG_21050	facultative	2-rowed	140.453	84.8071	31.1641	missing
IG_21059	facultative	2-rowed	128.953	77.3071	40.7641	missing
IG_21077	facultative	2-rowed	133.743	77.4583	35.3277	missing
IG_21103	facultative	2-rowed	127.453	90.3071	35.8641	missing
IG_21122	facultative	2-rowed	138.617	82.8071	34.5641	missing
IG_21124	facultative	2-rowed	138.953	94.8071	33.6641	missing
IG_21217	facultative	mixed	127.453	86.3071	53.1641	missing
IG_21229	facultative	6-rowed	138.743	96.4583	39.8641	available	ICARDA_G0174
IG_21234	facultative	6-rowed	133.617	86.1718	41.1641	missing
IG_21247	facultative	6-rowed	135.743	92.4583	33.0877	missing
IG_21264	facultative	2-rowed	131.953	84.3071	32.5641	missing
IG_21270	facultative	6-rowed	133.617	81.1718	NA	missing
IG_21271	facultative	2-rowed	128.453	86.8071	32.8641	missing
IG_21278	facultative	2-rowed	127.953	91.8071	35.8641	missing
IG_21281	facultative	6-rowed	137.617	76.1718	35.3641	missing
IG_21285	facultative	2-rowed	133.453	103.307	45.2641	missing
IG_21295	facultative	2-rowed	131.453	85.8071	33.5641	missing
IG_21296	facultative	2-rowed	140.953	88.3071	34.0641	missing
IG_21303	facultative	2-rowed	134.617	86.1718	37.9641	missing
IG_21304	facultative	2-rowed	133.953	89.3071	37.6641	missing
IG_21305	facultative	2-rowed	128.953	92.3071	33.8641	missing
IG_21308	facultative	2-rowed	140.453	90.8071	28.6641	missing
IG_21313	facultative	2-rowed	128.453	89.3071	35.4641	missing
IG_21314	facultative	2-rowed	131.453	79.8071	33.8641	missing
IG_21315	facultative	2-rowed	131.953	90.3071	34.4641	missing
IG_21316	facultative	2-rowed	136.453	83.8071	34.7641	missing
IG_21317	facultative	2-rowed	137.453	86.3071	35.0641	missing
IG_21319	facultative	2-rowed	136.617	86.1718	31.3641	missing
IG_21321	facultative	2-rowed	135.453	85.8071	31.7641	missing
IG_21322	facultative	2-rowed	139.617	86.1718	32.5641	missing
IG_21366	facultative	2-rowed	127.243	87.4583	35.6677	available	ICARDA_G0179
IG_21373	facultative	2-rowed	125.617	81.1718	38.9641	missing
IG_21379	facultative	2-rowed	138.453	83.8071	35.0641	missing
IG_21391	facultative	2-rowed	139.453	85.3071	32.8641	missing
IG_21410	facultative	2-rowed	136.953	85.3071	35.7641	missing
IG_21412	facultative	2-rowed	130.953	84.8071	32.9641	missing
IG_21413	facultative	2-rowed	146.743	72.9583	34.0641	available	ICARDA_G0181
IG_21415	facultative	2-rowed	140.617	86.1718	33.5641	missing
IG_21417	facultative	2-rowed	139.953	93.3071	34.3641	missing
IG_21418	facultative	2-rowed	140.617	86.1718	29.2641	missing
IG_21432	facultative	mixed	131.743	91.4583	47.0114	available	ICARDA_G0183
IG_21435	facultative	2-rowed	139.617	91.1718	32.2641	missing
IG_21436	facultative	2-rowed	139.953	86.8071	31.0641	missing
IG_21437	facultative	2-rowed	140.617	86.1718	37.6641	missing
IG_21438	facultative	2-rowed	142.617	86.1718	30.5641	missing
IG_21439	facultative	2-rowed	138.453	89.3071	34.7641	missing
IG_21444	facultative	2-rowed	136.453	97.3071	28.3641	missing
IG_21451	facultative	2-rowed	139.953	97.8071	34.8641	missing
IG_21453	facultative	mixed	142.743	90.9583	34.2641	available	ICARDA_G0184
IG_21454	facultative	mixed	138.453	100.807	27.1641	missing
IG_21458	facultative	6-rowed	134.617	96.1718	30.5641	missing
IG_21459	facultative	2-rowed	128.453	95.8071	34.3641	missing
IG_21462	facultative	2-rowed	135.953	89.8071	32.6641	missing
IG_21467	facultative	2-rowed	139.953	106.807	38.8641	missing
IG_21468	facultative	2-rowed	135.953	96.8071	35.6641	missing
IG_21469	facultative	2-rowed	139.617	96.1718	31.6641	missing
IG_21470	facultative	2-rowed	138.617	86.1718	31.5641	missing
IG_21471	facultative	2-rowed	141.243	89.4583	29.1641	missing
IG_21472	facultative	2-rowed	140.617	86.1718	37.1641	missing
IG_21474	facultative	2-rowed	140.617	86.1718	33.7641	missing
IG_21476	facultative	2-rowed	136.243	90.4583	37.4377	available	ICARDA_G0185
IG_21477	facultative	2-rowed	140.617	86.1718	33.4641	missing
IG_21481	facultative	6-rowed	127.953	103.307	26.2641	missing
IG_21490	facultative	2-rowed	140.617	96.1718	32.9641	missing
IG_21491	facultative	6-rowed	128.953	96.8071	22.7641	missing
IG_21512	facultative	6-rowed	133.617	81.1718	41.0641	missing
IG_21519	facultative	2-rowed	131.617	86.1718	41.9641	missing
IG_21529	facultative	2-rowed	125.617	106.172	41.1641	missing
IG_21531	facultative	2-rowed	136.953	83.8071	43.8641	missing
IG_21533	facultative	2-rowed	126.617	96.1718	40.6641	missing
IG_21542	facultative	6-rowed	140.289	95.4424	22.6641	missing
IG_21573	facultative	2-rowed	137.617	NA	34.0641	missing
IG_21582	facultative	6-rowed	140.617	91.1718	23.3641	missing
IG_21595	facultative	2-rowed	140.617	96.1718	30.5641	missing
IG_21596	facultative	2-rowed	142.953	98.3071	33.3641	missing
IG_21601	facultative	2-rowed	142.953	102.807	33.3641	missing
IG_21603	facultative	2-rowed	133.617	111.172	38.6641	missing
IG_21608	facultative	2-rowed	141.743	93.9583	34.8641	available	ICARDA_G0192
IG_21609	facultative	2-rowed	139.453	96.8071	32.6641	missing
IG_21617	facultative	2-rowed	135.617	96.1718	38.0641	missing
IG_21620	facultative	2-rowed	138.743	83.4583	34.5641	missing
IG_21626	facultative	2-rowed	123.289	98.3071	35.3641	missing
IG_21629	facultative	2-rowed	139.617	126.172	36.4641	missing
IG_21630	facultative	6-rowed	139.617	121.172	23.6641	missing
IG_21654	facultative	2-rowed	141.743	91.9583	42.2877	missing
IG_21673	facultative	2-rowed	136.453	94.3071	37.5641	missing
IG_21674	facultative	2-rowed	132.453	94.3071	47.6641	missing
IG_21675	facultative	2-rowed	136.953	96.8071	39.8641	missing
IG_21683	facultative	2-rowed	130.617	91.1718	48.4641	missing
IG_21688	facultative	2-rowed	130.953	92.8071	43.3641	missing
IG_21700	facultative	6-rowed	139.776	89.9064	62.3641	missing
IG_21711	facultative	2-rowed	136.243	67.4583	32.6777	available	ICARDA_G0196
IG_21724	facultative	2-rowed	128.453	90.8071	37.8641	missing
IG_21743	facultative	2-rowed	140.617	86.1718	40.6641	missing
IG_21745	facultative	2-rowed	134.617	76.1718	38.3641	missing
IG_21761	facultative	mixed	128.453	88.3071	50.1641	missing
IG_21780	facultative	2-rowed-RF	133.617	106.172	45.1641	missing
IG_21786	facultative	6-rowed	144.453	86.8071	43.4641	missing
IG_21812	facultative	2-rowed-RF	134.617	86.1718	46.6641	missing
IG_21924	facultative	6-rowed	134.953	77.3071	39.6641	missing
IG_21949	facultative	2-rowed-RF	141.743	76.9583	42.1641	available	ICARDA_G0206
IG_21951	facultative	2-rowed-RF	133.617	76.1718	43.3641	missing
IG_21952	facultative	2-rowed-RF	133.617	81.1718	47.0641	missing
IG_21964	facultative	2-rowed-RF	133.617	86.1718	49.7641	missing
IG_22114	facultative	2-rowed	127.953	81.8071	36.5641	missing
IG_22127	facultative	2-rowed	131.953	81.8071	43.6641	missing
IG_22141	facultative	2-rowed	131.453	83.8071	43.5641	missing
IG_22142	facultative	2-rowed	132.617	81.1718	47.5641	missing
IG_22143	facultative	2-rowed	133.617	76.1718	41.9641	missing
IG_22144	facultative	2-rowed	133.617	76.1718	38.5641	missing
IG_22145	facultative	2-rowed	132.617	81.1718	39.2641	missing
IG_22179	facultative	2-rowed	140.453	89.8071	44.1641	missing
IG_22180	facultative	2-rowed	133.617	86.1718	41.3641	missing
IG_22182	facultative	2-rowed	133.617	86.1718	42.3641	missing
IG_22183	facultative	2-rowed	127.953	94.8071	41.6641	missing
IG_22184	facultative	2-rowed	127.953	91.8071	40.7641	missing
IG_22185	facultative	2-rowed	133.617	86.1718	42.0641	missing
IG_22261	facultative	6-rowed	139.453	86.8071	38.1641	missing
IG_22275	facultative	2-rowed-RF	133.617	81.1718	47.1641	missing
IG_22286	facultative	mixed	139.743	86.9583	50.8641	available	ICARDA_G0221
IG_22304	facultative	6-rowed	133.617	81.1718	44.6641	missing
IG_22305	facultative	mixed	138.453	87.3071	41.8641	missing
IG_22313	facultative	6-rowed	140.743	91.4583	33.2277	missing
IG_22314	facultative	6-rowed	141.743	78.4583	35.2641	available	ICARDA_G0223
IG_22315	facultative	6-rowed	139.617	86.1718	36.7641	missing
IG_22322	facultative	mixed	128.953	80.8071	41.4641	missing
IG_22325	facultative	6-rowed	137.953	91.8071	31.4641	missing
IG_22333	facultative	6-rowed	138.243	91.4583	45.0641	missing
IG_22336	facultative	no_inf	133.617	86.1718	41.8641	missing
IG_22359	facultative	2-rowed	138.243	86.4583	45.5641	missing
IG_22362	facultative	6-rowed	145.617	91.1718	32.5641	missing
IG_22368	facultative	6-rowed	136.617	86.1718	40.7641	missing
IG_22369	facultative	6-rowed	137.953	90.3071	38.2641	missing
IG_22383	facultative	6-rowed	130.453	87.8071	45.6641	missing
IG_22384	facultative	6-rowed	137.953	87.3071	32.3641	missing
IG_22387	facultative	6-rowed	130.453	84.8071	40.0641	missing
IG_22393	facultative	6-rowed	145.453	85.3071	28.9641	missing
IG_22412	facultative	6-rowed	130.453	80.4424	42.1641	missing
IG_22413	facultative	no_inf	138.617	76.1718	41.1641	missing
IG_22443	facultative	no_inf	138.617	86.1718	38.9641	missing
IG_22474	facultative	6-rowed	127.953	101.807	41.2641	missing
IG_22487	facultative	mixed	130.453	89.8071	53.1641	missing
IG_22488	facultative	mixed	139.243	85.9583	51.8177	available	ICARDA_G0230
IG_22496	facultative	6-rowed	132.743	79.4583	45.0641	available	ICARDA_G0232
IG_22500	facultative	6-rowed	139.617	86.1718	44.8641	missing
IG_22502	facultative	6-rowed	133.617	81.1718	48.0641	missing
IG_22506	facultative	6-rowed	146.617	91.1718	34.3641	missing
IG_22507	facultative	6-rowed	137.953	86.8071	34.8641	missing
IG_22509	facultative	6-rowed	135.953	74.3071	44.1641	missing
IG_22512	facultative	6-rowed	137.617	81.1718	37.7641	missing
IG_22513	facultative	6-rowed	143.453	90.3071	36.3641	missing
IG_22515	facultative	6-rowed	139.953	74.3071	33.7641	missing
IG_22516	facultative	6-rowed	136.953	84.3071	38.7641	missing
IG_22518	facultative	6-rowed	130.743	86.4583	36.2877	missing
IG_22524	facultative	6-rowed	132.617	81.1718	42.9641	missing
IG_22594	facultative	mixed	136.453	86.8071	40.3641	missing
IG_22612	facultative	6-rowed	118.743	88.4583	38.1377	missing
IG_22615	facultative	6-rowed	139.617	86.1718	39.4641	missing
IG_22673	facultative	6-rowed	132.617	86.1718	41.7641	missing
IG_22674	facultative	6-rowed	128.617	81.1718	43.1641	missing
IG_22703	facultative	6-rowed	132.617	86.1718	45.7641	missing
IG_22709	facultative	6-rowed	137.617	86.1718	38.6641	missing
IG_22724	facultative	6-rowed	133.617	81.1718	47.5641	missing
IG_22748	facultative	6-rowed	133.617	81.1718	42.2641	missing
IG_22758	facultative	2-rowed-RF	138.617	76.1718	51.3641	missing
IG_22765	facultative	no_inf	133.617	81.1718	48.1641	missing
IG_22766	facultative	2-rowed-RF	129.617	71.1718	47.5641	missing
IG_22767	facultative	6-rowed	129.617	71.1718	30.6641	missing
IG_22768	facultative	6-rowed	133.617	71.1718	34.5641	missing
IG_22769	facultative	no_inf	133.617	76.1718	32.9641	missing
IG_22770	facultative	6-rowed	128.617	76.1718	32.1641	missing
IG_22774	facultative	6-rowed	128.617	86.1718	40.0641	missing
IG_22907	facultative	2-rowed-RF	128.243	99.4583	47.5641	available	ICARDA_G0251
IG_22908	facultative	6-rowed	119.743	84.4583	37.7577	available	ICARDA_G0252
IG_22916	facultative	6-rowed	137.617	91.1718	34.2641	missing
IG_22917	facultative	2-rowed-RF	132.617	86.1718	44.0641	missing
IG_22919	facultative	2-rowed-RF	131.617	86.1718	49.1641	missing
IG_22920	facultative	2-rowed-RF	135.617	101.172	53.0641	missing
IG_22924	facultative	2-rowed-RF	128.617	81.1718	47.4641	missing
IG_22927	facultative	2-rowed-RF	130.617	86.1718	48.0641	missing
IG_22948	facultative	2-rowed-RF	137.617	81.1718	46.5641	missing
IG_22950	facultative	2-rowed-RF	132.617	81.1718	57.5641	missing
IG_22980	facultative	6-rowed	122.617	81.1718	39.3641	missing
IG_22981	facultative	6-rowed	122.617	81.1718	45.7641	missing
IG_22982	facultative	2-rowed-RF	132.617	81.1718	48.7641	missing
IG_22983	facultative	2-rowed-RF	131.617	86.1718	49.6641	missing
IG_22989	facultative	6-rowed	130.743	90.9583	46.0641	available	ICARDA_G0258
IG_23004	facultative	2-rowed	131.617	86.1718	42.4641	missing
IG_23005	facultative	2-rowed-RF	137.617	96.1718	54.5641	missing
IG_23009	facultative	2-rowed	138.743	97.4583	43.2777	available	ICARDA_G0259
IG_23010	facultative	2-rowed	137.617	86.1718	49.9641	missing
IG_23013	facultative	2-rowed-RF	123.617	96.1718	39.4641	missing
IG_23017	facultative	6-rowed	120.243	97.4583	42.8641	available	ICARDA_G0261
IG_23018	facultative	6-rowed	128.617	86.1718	41.1641	missing
IG_23023	facultative	no_inf	137.617	81.1718	48.8641	missing
IG_23024	facultative	2-rowed-RF	131.617	86.1718	51.5641	missing
IG_23025	facultative	6-rowed	124.617	86.1718	43.3641	missing
IG_23026	facultative	6-rowed	130.617	91.1718	49.0641	missing
IG_23028	facultative	mixed	141.743	94.4583	44.5577	available	ICARDA_G0263
IG_23048	facultative	2-rowed-RF	129.617	96.1718	46.6641	missing
IG_23053	facultative	6-rowed	124.243	78.4583	43.6641	missing
IG_23064	facultative	no_inf	130.617	81.1718	43.4641	missing
IG_23071	facultative	no_inf	127.617	91.1718	47.9641	missing
IG_23072	facultative	6-rowed	131.617	81.1718	41.0641	missing
IG_23073	facultative	2-rowed-RF	125.617	81.1718	49.8641	missing
IG_23077	facultative	6-rowed	132.617	86.1718	42.9641	missing
IG_23079	facultative	6-rowed	136.743	88.9583	43.9641	available	ICARDA_G0266
IG_23080	facultative	6-rowed	121.617	101.172	39.9641	missing
IG_23085	facultative	6-rowed	122.617	86.1718	46.5641	missing
IG_23091	facultative	2-rowed-RF	136.617	81.1718	48.3641	missing
IG_23092	facultative	no_inf	129.617	86.1718	48.6641	missing
IG_23096	facultative	6-rowed	141.869	86.9583	37.5777	missing
IG_23099	facultative	no_inf	130.617	86.1718	47.4641	missing
IG_23108	facultative	6-rowed	128.617	86.1718	40.0641	missing
IG_23109	facultative	6-rowed	128.617	86.1718	39.5641	missing
IG_23110	facultative	6-rowed	138.617	96.1718	30.4641	missing
IG_23111	facultative	no_inf	142.617	91.1718	40.3641	missing
IG_23112	facultative	6-rowed	121.243	86.9583	38.2177	available	ICARDA_G0268
IG_23113	facultative	no_inf	132.617	86.1718	42.1641	missing
IG_23122	facultative	2-rowed-RF	137.617	86.1718	51.8641	missing
IG_23124	facultative	6-rowed	125.617	86.1718	43.4641	missing
IG_23125	facultative	6-rowed	128.617	81.1718	43.3641	missing
IG_23130	facultative	2-rowed-RF	123.743	95.9583	47.7277	missing
IG_23131	facultative	6-rowed	129.617	81.1718	42.4641	missing
IG_23136	facultative	2-rowed	126.617	86.1718	49.0641	missing
IG_23149	facultative	6-rowed	125.743	79.4583	44.6641	missing
IG_23154	facultative	6-rowed	117.743	79.4583	41.7977	available	ICARDA_G0273
IG_23158	facultative	6-rowed	122.617	71.1718	45.0641	missing
IG_23159	facultative	6-rowed	132.617	81.1718	47.3641	missing
IG_23173	facultative	2-rowed-RF	138.617	81.1718	47.0641	missing
IG_23179	facultative	2-rowed-RF	123.743	83.9583	44.0641	missing
IG_23180	facultative	6-rowed	124.617	81.1718	48.0641	missing
IG_23182	facultative	no_inf	133.617	86.1718	50.8641	missing
IG_23202	facultative	no_inf	130.617	81.1718	46.8641	missing
IG_23203	facultative	2-rowed-RF	130.617	76.1718	48.2641	missing
IG_23204	facultative	no_inf	138.617	76.1718	43.7641	missing
IG_23205	facultative	2-rowed-RF	136.617	76.1718	52.2641	missing
IG_23206	facultative	2-rowed-RF	126.743	80.4583	45.0977	missing
IG_23209	facultative	6-rowed	129.617	96.1718	45.7641	missing
IG_23210	facultative	6-rowed	130.617	96.1718	46.3641	missing
IG_23211	facultative	no_inf	130.617	86.1718	51.1641	missing
IG_23212	facultative	6-rowed	137.617	86.1718	42.0641	missing
IG_23213	facultative	6-rowed	130.617	86.1718	52.1641	missing
IG_23215	facultative	no_inf	136.617	91.1718	46.0641	missing
IG_23220	facultative	no_inf	137.617	86.1718	44.2641	missing
IG_23222	facultative	6-rowed	131.617	81.1718	39.2641	missing
IG_23229	facultative	2-rowed	132.617	86.1718	46.5641	missing
IG_23232	facultative	no_inf	130.617	81.1718	47.6641	missing
IG_23237	facultative	6-rowed	130.617	81.1718	39.3641	missing
IG_23240	facultative	6-rowed	145.743	89.4583	38.8914	available	ICARDA_G0279
IG_23244	facultative	6-rowed	137.617	81.1718	36.7641	missing
IG_23270	facultative	6-rowed	138.617	81.1718	47.7641	missing
IG_23272	facultative	6-rowed	132.617	86.1718	44.0641	missing
IG_23282	facultative	6-rowed	123.617	81.1718	40.1641	missing
IG_23289	facultative	6-rowed	124.243	84.9583	34.0677	available	ICARDA_G0288
IG_23310	facultative	6-rowed	129.243	80.9583	35.3077	available	ICARDA_G0295
IG_23311	facultative	6-rowed	138.617	81.1718	44.5641	missing
IG_23320	facultative	6-rowed	133.617	81.1718	42.7641	missing
IG_23322	facultative	6-rowed	128.743	86.4583	32.0641	missing
IG_23327	facultative	6-rowed	123.617	91.1718	35.8641	missing
IG_23356	facultative	6-rowed	127.617	86.1718	38.3641	missing
IG_23358	facultative	6-rowed	132.617	81.1718	45.6641	missing
IG_23373	facultative	6-rowed	130.617	86.1718	41.2641	missing
IG_23405	facultative	6-rowed	137.617	96.1718	41.9641	missing
IG_23409	facultative	2-rowed-RF	127.617	86.1718	52.8641	missing
IG_23410	facultative	6-rowed	132.617	86.1718	44.7641	missing
IG_23440	facultative	6-rowed	124.617	96.1718	43.9641	missing
IG_23443	facultative	6-rowed	128.617	116.172	45.3641	missing
IG_23456	facultative	6-rowed	131.617	101.172	42.0641	missing
IG_23461	facultative	6-rowed	132.617	86.1718	43.1641	missing
IG_23464	facultative	6-rowed	129.743	91.4583	39.8641	available	ICARDA_G0305
IG_23465	facultative	6-rowed	137.617	81.1718	33.2641	missing
IG_23472	facultative	6-rowed	128.617	86.1718	40.3641	missing
IG_23475	facultative	6-rowed	131.617	101.172	45.1641	missing
IG_23478	facultative	6-rowed	131.617	91.1718	45.8641	missing
IG_23479	facultative	6-rowed	135.617	86.1718	47.9641	missing
IG_23495	facultative	6-rowed	118.743	86.9583	31.1177	available	ICARDA_G0306
IG_23544	facultative	no_inf	135.617	81.1718	40.0641	missing
IG_23545	facultative	6-rowed	144.617	86.1718	35.4641	missing
IG_23546	facultative	6-rowed	136.617	86.1718	55.6641	missing
IG_23588	facultative	6-rowed	136.617	86.1718	38.3641	missing
IG_23589	facultative	6-rowed	136.617	86.1718	41.8641	missing
IG_23590	facultative	6-rowed	136.617	86.1718	36.8641	missing
IG_23591	facultative	6-rowed	137.617	91.1718	40.3641	missing
IG_23592	facultative	6-rowed	137.617	86.1718	36.9641	missing
IG_23594	facultative	6-rowed	136.617	81.1718	39.1641	missing
IG_23598	facultative	6-rowed	137.617	81.1718	40.4641	missing
IG_23599	facultative	6-rowed	137.617	86.1718	40.8641	missing
IG_23600	facultative	6-rowed	141.743	93.9583	36.3641	missing
IG_23601	facultative	6-rowed	141.243	86.9583	38.3641	missing
IG_23602	facultative	6-rowed	137.617	81.1718	38.0641	missing
IG_23603	facultative	6-rowed	138.617	81.1718	33.3641	missing
IG_23604	facultative	6-rowed	137.617	81.1718	37.3641	missing
IG_23605	facultative	6-rowed	137.617	81.1718	27.4641	missing
IG_23606	facultative	6-rowed	140.243	84.4583	36.2677	missing
IG_23620	facultative	6-rowed	137.617	86.1718	48.2641	missing
IG_23621	facultative	6-rowed	136.617	91.1718	38.5641	missing
IG_23771	facultative	2-rowed	127.617	86.1718	42.8641	missing
IG_23776	facultative	2-rowed	136.617	81.1718	41.4641	missing
IG_23777	facultative	2-rowed	134.617	81.1718	37.2641	missing
IG_23843	facultative	6-rowed	130.617	76.1718	36.3641	missing
IG_23857	facultative	6-rowed	129.617	81.1718	35.6641	missing
IG_23858	facultative	6-rowed	118.617	86.1718	37.2641	missing
IG_23860	facultative	6-rowed	131.617	81.1718	35.8641	missing
IG_23862	facultative	6-rowed	121.617	81.1718	35.9641	missing
IG_23863	facultative	6-rowed	131.617	86.1718	40.6641	missing
IG_23874	facultative	6-rowed	129.617	86.1718	36.1641	missing
IG_23900	facultative	6-rowed	134.617	81.1718	34.8641	missing
IG_23904	facultative	2-rowed	128.617	91.1718	43.6641	missing
IG_23907	facultative	6-rowed	134.617	76.1718	33.0641	missing
IG_23908	facultative	6-rowed	135.617	76.1718	32.7641	missing
IG_24001	facultative	6-rowed	128.617	76.1718	38.9641	missing
IG_24006	facultative	6-rowed	122.617	86.1718	38.9641	missing
IG_24028	facultative	6-rowed	128.617	81.1718	32.9641	missing
IG_24040	facultative	6-rowed	129.617	76.1718	38.5641	missing
IG_24041	facultative	6-rowed	135.617	86.1718	38.7641	missing
IG_24075	facultative	6-rowed	129.617	81.1718	41.7641	missing
IG_24078	facultative	6-rowed	134.617	81.1718	36.0641	missing
IG_24123	facultative	6-rowed	129.617	81.1718	38.7641	missing
IG_24131	facultative	6-rowed	129.617	86.1718	35.7641	missing
IG_24132	facultative	6-rowed	128.617	81.1718	37.8641	missing
IG_24133	facultative	6-rowed	128.617	86.1718	38.0641	missing
IG_24150	facultative	6-rowed	130.617	86.1718	43.0641	missing
IG_24159	facultative	6-rowed	124.243	91.9583	36.9777	missing
IG_24163	facultative	6-rowed	129.617	81.1718	38.7641	missing
IG_24165	facultative	6-rowed	133.617	81.1718	38.7641	missing
IG_24172	facultative	6-rowed	128.617	76.1718	32.0641	missing
IG_24182	facultative	6-rowed	132.617	106.172	35.1641	missing
IG_24194	facultative	6-rowed	127.617	91.1718	40.4641	missing
IG_24222	facultative	6-rowed	126.243	85.4583	31.0677	missing
IG_24262	facultative	6-rowed	128.617	76.1718	34.2641	missing
IG_24275	facultative	6-rowed	129.617	76.1718	37.2641	missing
IG_24276	facultative	6-rowed	130.617	81.1718	38.8641	missing
IG_24290	facultative	6-rowed	126.617	81.1718	35.0641	missing
IG_24297	facultative	2-rowed	129.617	86.1718	43.4641	missing
IG_24313	facultative	6-rowed	129.617	86.1718	37.6641	missing
IG_24337	facultative	2-rowed	129.617	81.1718	47.6641	missing
IG_24351	facultative	6-rowed	138.243	85.9583	39.7977	missing
IG_24362	facultative	6-rowed	130.617	81.1718	37.4641	missing
IG_24370	facultative	6-rowed	125.243	78.9583	33.8177	missing
IG_24399	facultative	2-rowed	126.743	81.9583	41.0677	missing
IG_24408	facultative	6-rowed	138.243	100.745	40.6877	available	ICARDA_G0316
IG_24433	facultative	6-rowed	121.743	88.4583	36.4577	missing
IG_24444	facultative	6-rowed	135.617	116.172	39.1641	missing
IG_24446	facultative	6-rowed	146.743	94.4583	36.9077	available	ICARDA_G0323
IG_24447	facultative	6-rowed	144.243	91.9583	32.0977	missing
IG_24458	facultative	6-rowed	146.243	90.9583	37.2577	missing
IG_24459	facultative	6-rowed	135.617	101.172	NA	missing
IG_24461	facultative	6-rowed	147.743	99.9583	35.2377	available	ICARDA_G0326
IG_24462	facultative	6-rowed	146.743	99.4583	37.0177	available	ICARDA_G0327
IG_24469	facultative	6-rowed	139.743	107.458	34.9127	missing
IG_24470	facultative	6-rowed	139.743	116.958	34.1077	missing
IG_24471	facultative	6-rowed	146.243	114.958	34.4677	available	ICARDA_G0330
IG_24486	facultative	6-rowed	137.243	110.458	39.0641	missing
IG_24566	facultative	6-rowed	138.243	68.4583	33.2227	available	ICARDA_G0355
IG_24567	facultative	6-rowed	138.243	67.9583	35.7641	available	ICARDA_G0356
IG_24602	facultative	6-rowed	133.243	100.458	41.4377	missing
IG_24607	facultative	2-rowed	136.854	89.6923	40.7677	missing
IG_24615	facultative	2-rowed	131.617	96.1718	38.6641	missing
IG_24619	facultative	6-rowed	130.617	101.172	36.5641	missing
IG_24622	facultative	2-rowed	135.617	86.1718	34.9641	missing
IG_24623	facultative	2-rowed	135.617	86.1718	36.2641	missing
IG_24626	facultative	6-rowed	127.617	106.172	32.2641	missing
IG_24628	facultative	6-rowed	135.617	96.1718	29.1641	missing
IG_24632	facultative	6-rowed	134.617	86.1718	45.4641	missing
IG_24655	facultative	6-rowed	135.617	101.172	41.3641	missing
IG_24657	facultative	2-rowed	130.617	81.1718	37.5641	missing
IG_24658	facultative	2-rowed	135.617	86.1718	38.6641	missing
IG_24659	facultative	2-rowed	129.617	86.1718	35.4641	missing
IG_24667	facultative	6-rowed	130.617	86.1718	39.3641	missing
IG_24671	facultative	6-rowed	126.617	86.1718	38.7641	missing
IG_24682	facultative	6-rowed	125.617	86.1718	33.6641	missing
IG_24685	facultative	6-rowed	133.743	103.458	26.2514	available	ICARDA_G0362
IG_24686	facultative	6-rowed	134.617	101.172	27.2641	missing
IG_24690	facultative	2-rowed	150.743	94.4583	39.2641	missing
IG_24698	facultative	6-rowed	120.617	106.172	33.3641	missing
IG_24700	facultative	6-rowed	131.617	86.1718	36.7641	missing
IG_24701	facultative	6-rowed	127.617	106.172	29.4641	missing
IG_24706	facultative	6-rowed	130.243	91.9583	31.2114	missing
IG_24709	facultative	6-rowed	125.617	86.1718	34.4641	missing
IG_24712	facultative	6-rowed	132.617	86.1718	43.0641	missing
IG_24714	facultative	6-rowed	135.617	96.1718	44.6641	missing
IG_24732	facultative	6-rowed	125.617	86.1718	32.4641	missing
IG_24733	facultative	6-rowed	132.617	86.1718	38.0641	missing
IG_24745	facultative	6-rowed	137.243	97.4583	30.8277	available	ICARDA_G0366
IG_24758	facultative	2-rowed	141.243	96.9583	45.2977	missing
IG_24769	facultative	6-rowed	132.617	106.172	43.6641	missing
IG_24771	facultative	6-rowed	136.617	116.172	41.9641	missing
IG_24772	facultative	6-rowed	135.617	101.172	41.1641	missing
IG_24778	facultative	6-rowed	123.743	112.458	32.4377	available	ICARDA_G0368
IG_24780	facultative	6-rowed	127.617	106.172	36.1641	missing
IG_24788	facultative	6-rowed	136.617	96.1718	53.1641	missing
IG_24791	facultative	2-rowed	134.617	86.1718	31.1641	missing
IG_24793	facultative	6-rowed	130.617	86.1718	37.6641	missing
IG_24797	facultative	6-rowed	133.617	96.1718	26.6641	missing
IG_24798	facultative	2-rowed	133.617	96.1718	40.5641	missing
IG_24808	facultative	2-rowed	132.617	86.1718	40.4641	missing
IG_24822	facultative	6-rowed	132.617	86.1718	37.6641	missing
IG_24835	facultative	6-rowed	142.743	86.9583	36.5477	missing
IG_24840	facultative	2-rowed	131.617	86.1718	40.4641	missing
IG_24841	facultative	6-rowed	133.617	86.1718	37.1641	missing
IG_24842	facultative	6-rowed	135.617	101.172	32.6641	missing
IG_24844	facultative	6-rowed	131.617	106.172	29.5641	missing
IG_24847	facultative	6-rowed	136.617	91.1718	38.3641	missing
IG_24849	facultative	6-rowed	126.617	86.1718	30.7641	missing
IG_24858	facultative	6-rowed	131.617	86.1718	48.1641	missing
IG_24862	facultative	6-rowed	132.743	86.9583	33.6177	available	ICARDA_G0371
IG_24878	facultative	6-rowed	131.678	90.287	32.7695	missing
IG_24881	facultative	6-rowed	130.678	85.287	38.5695	missing
IG_24886	facultative	6-rowed	124.678	90.287	32.6695	missing
IG_24899	facultative	6-rowed	106.678	100.287	26.4695	missing
IG_24903	facultative	6-rowed	127.678	90.287	24.7695	missing
IG_24907	facultative	6-rowed	130.678	100.287	22.2695	missing
IG_24909	facultative	6-rowed	127.678	90.287	28.9695	missing
IG_24913	facultative	6-rowed	129.678	98.287	25.5695	missing
IG_24915	facultative	6-rowed	128.678	90.287	24.9695	missing
IG_24918	facultative	6-rowed	131.678	95.287	31.4695	missing
IG_24921	facultative	6-rowed	130.678	95.287	39.6695	missing
IG_24924	facultative	6-rowed	106.678	95.287	30.9695	missing
IG_24934	facultative	6-rowed	109.678	80.287	36.9695	missing
IG_24941	facultative	2-rowed	127.678	90.287	39.1695	missing
IG_24949	facultative	6-rowed	131.678	90.287	25.9695	missing
IG_24955	facultative	6-rowed	134.773	108.016	29.2205	missing
IG_24956	facultative	6-rowed	127.678	105.287	29.7695	missing
IG_24958	facultative	2-rowed	134.678	90.287	35.1695	missing
IG_24963	facultative	6-rowed	130.678	100.287	38.9695	missing
IG_24965	facultative	6-rowed	127.678	105.287	28.9695	missing
IG_24970	facultative	2-rowed	127.678	85.287	41.6695	missing
IG_25002	facultative	6-rowed	131.678	90.287	30.8695	missing
IG_25006	facultative	mixed	148.059	93.7232	NA	missing
IG_25068	facultative	6-rowed	127.678	90.287	35.2695	missing
IG_25117	facultative	6-rowed	113.678	90.287	36.4695	missing
IG_25130	facultative	6-rowed	113.678	70.287	21.7695	missing
IG_25131	facultative	6-rowed	127.678	115.287	31.5695	missing
IG_25155	facultative	6-rowed	127.678	115.287	30.4695	missing
IG_25157	facultative	6-rowed	127.678	105.287	45.1695	missing
IG_25158	facultative	6-rowed	127.773	104.016	37.5705	available	ICARDA_G0385
IG_25160	facultative	6-rowed	135.678	85.287	39.0695	missing
IG_25163	facultative	6-rowed	127.678	100.287	55.9695	missing
IG_25168	facultative	6-rowed	142.773	101.516	28.9695	missing
IG_25185	facultative	2-rowed	135.678	80.287	43.6695	missing
IG_25192	facultative	2-rowed	131.773	81.0159	33.3695	available	ICARDA_G0389
IG_25202	facultative	2-rowed	130.678	80.287	40.1695	missing
IG_25207	facultative	2-rowed	122.773	102.516	45.8305	missing
IG_25208	facultative	2-rowed	135.678	75.287	37.0695	missing
IG_25209	facultative	6-rowed	113.678	105.287	40.8695	missing
IG_25213	facultative	6-rowed	135.678	85.287	36.4695	missing
IG_25221	facultative	2-rowed	113.678	100.287	42.4695	missing
IG_25228	facultative	6-rowed	132.273	105.016	36.6695	missing
IG_25239	facultative	6-rowed	106.678	110.287	26.3695	missing
IG_25240	facultative	6-rowed	124.678	105.287	33.0695	missing
IG_25243	facultative	6-rowed	111.678	80.287	21.4695	missing
IG_25244	facultative	6-rowed	127.678	95.287	33.7695	missing
IG_25246	facultative	2-rowed	106.678	95.287	42.2695	missing
IG_25250	facultative	6-rowed	127.678	90.287	32.8695	missing
IG_25251	facultative	mixed	114.773	97.0159	43.5705	missing
IG_25255	facultative	2-rowed	109.678	100.287	45.6695	missing
IG_25269	facultative	6-rowed	109.678	105.287	27.9695	missing
IG_25274	facultative	6-rowed	109.678	100.287	35.7695	missing
IG_25283	facultative	2-rowed	124.678	75.287	44.7695	missing
IG_25288	facultative	2-rowed	128.273	81.5159	50.3005	missing
IG_25289	facultative	6-rowed	128.773	108.516	39.0405	missing
IG_25294	facultative	6-rowed	109.678	85.287	31.1695	missing
IG_25299	facultative	6-rowed	113.678	85.287	27.2695	missing
IG_25313	facultative	6-rowed	109.678	85.287	27.6695	missing
IG_25316	facultative	6-rowed	127.678	95.287	31.9695	missing
IG_25322	facultative	6-rowed	127.678	95.287	34.2695	missing
IG_25327	facultative	2-rowed	130.678	90.287	38.6695	missing
IG_25332	facultative	2-rowed	135.678	85.287	44.3695	missing
IG_25337	facultative	6-rowed	139.773	95.0159	34.9805	missing
IG_25339	facultative	6-rowed	131.678	90.287	38.9695	missing
IG_25349	facultative	6-rowed	131.273	100.016	43.0705	missing
IG_25351	facultative	6-rowed	131.678	90.287	47.8695	missing
IG_25359	facultative	6-rowed	134.678	85.287	29.1695	missing
IG_25364	facultative	6-rowed	131.678	105.287	36.2695	missing
IG_25368	facultative	6-rowed	129.773	93.5159	34.9695	available	ICARDA_G0396
IG_25371	facultative	mixed	135.273	84.5159	34.8305	missing
IG_25402	facultative	6-rowed	130.678	105.287	39.1695	missing
IG_25403	facultative	6-rowed	136.773	106.516	39.2205	missing
IG_25409	facultative	6-rowed	127.678	90.287	38.4695	missing
IG_25415	facultative	6-rowed	119.273	NA	NA	available	ICARDA_G0401
IG_25416	facultative	6-rowed	139.273	87.0159	37.4695	missing
IG_25419	facultative	6-rowed	133.773	87.5159	22.9605	available	ICARDA_G0402
IG_25420	facultative	6-rowed	129.678	90.287	28.9695	missing
IG_25429	facultative	6-rowed	139.773	88.0159	30.7105	available	ICARDA_G0406
IG_25432	facultative	6-rowed	109.678	100.287	29.8695	missing
IG_25435	facultative	6-rowed	135.678	75.287	40.4695	missing
IG_25437	facultative	6-rowed	139.273	81.5159	36.0705	missing
IG_25440	facultative	6-rowed	127.773	93.0159	41.3905	available	ICARDA_G0410
IG_25445	facultative	6-rowed	126.177	76.3679	36.4688	available	ICARDA_G0412
IG_25455	facultative	6-rowed	130.678	80.287	28.0695	missing
IG_25456	facultative	6-rowed	130.678	90.287	26.7695	missing
IG_25504	facultative	6-rowed	130.678	90.287	32.8695	missing
IG_25509	facultative	6-rowed	126.273	112.016	35.2695	missing
IG_25510	facultative	6-rowed	128.773	119.016	38.6695	missing
IG_25514	facultative	6-rowed	123.773	109.016	43.6005	missing
IG_25516	facultative	6-rowed	109.678	95.287	37.6695	missing
IG_25517	facultative	2-rowed	126.773	98.5159	42.0205	missing
IG_25526	facultative	6-rowed	130.678	90.287	23.4695	missing
IG_25530	facultative	6-rowed	126.844	80.3679	43.8576	available	ICARDA_G0415
IG_25533	facultative	6-rowed	109.678	100.287	26.0695	missing
IG_25541	facultative	6-rowed	109.678	95.287	26.0695	missing
IG_25547	facultative	6-rowed	135.678	90.287	41.2695	missing
IG_25555	facultative	6-rowed	113.773	99.0159	28.7205	missing
IG_25560	facultative	6-rowed	113.678	100.287	35.5695	missing
IG_25566	facultative	2-rowed	127.678	85.287	41.9695	missing
IG_25572	facultative	6-rowed	135.678	85.287	36.8695	missing
IG_25588	facultative	6-rowed	135.678	75.287	38.8695	missing
IG_25602	facultative	6-rowed	135.678	70.287	36.6695	missing
IG_25603	facultative	2-rowed-RF	130.678	75.287	40.2695	missing
IG_25609	facultative	6-rowed	120.273	79.0159	37.4305	available	ICARDA_G0418
IG_25611	facultative	6-rowed	127.678	85.287	31.3695	missing
IG_25613	facultative	6-rowed	127.678	90.287	32.5695	missing
IG_25615	facultative	2-rowed	130.678	85.287	38.3695	missing
IG_25616	facultative	2-rowed	128.273	81.5159	38.6505	missing
IG_25617	facultative	6-rowed	127.678	85.287	27.3695	missing
IG_25619	facultative	6-rowed	127.678	65.287	40.9695	missing
IG_25626	facultative	6-rowed	128.273	90.0159	40.8205	missing
IG_25628	facultative	6-rowed	136.273	92.5159	34.5805	missing
IG_25630	facultative	6-rowed	130.678	85.287	40.4695	missing
IG_25631	facultative	6-rowed	130.273	92.0159	32.2805	missing
IG_25637	facultative	6-rowed	130.678	75.287	29.8695	missing
IG_25684	facultative	6-rowed	120.773	72.5159	41.6695	available	ICARDA_G0424
IG_25687	facultative	2-rowed	131.678	90.287	37.5695	missing
IG_25704	facultative	6-rowed	129.773	90.5159	39.7205	available	ICARDA_G0427
IG_25715	facultative	6-rowed	135.678	95.287	29.5695	missing
IG_25721	facultative	2-rowed	130.678	85.287	44.7695	missing
IG_25723	facultative	6-rowed	135.273	91.0159	38.7405	missing
IG_25730	facultative	6-rowed	127.678	105.287	38.9695	missing
IG_25731	facultative	mixed	131.773	91.0159	40.0305	missing
IG_25733	facultative	6-rowed	131.273	94.0159	31.4155	available	ICARDA_G0432
IG_25743	facultative	6-rowed	106.678	75.287	38.3695	missing
IG_25758	facultative	6-rowed	131.678	87.287	28.3695	missing
IG_25766	facultative	6-rowed	113.678	45.287	38.8695	missing
IG_25767	facultative	6-rowed	130.678	87.287	41.3695	missing
IG_25769	facultative	6-rowed	131.678	90.287	45.2695	missing
IG_25771	facultative	6-rowed	132.273	90.5159	46.3205	available	ICARDA_G0436
IG_25772	facultative	6-rowed	127.678	85.287	53.4695	missing
IG_25773	facultative	6-rowed	131.773	82.5159	43.6695	missing
IG_25781	facultative	6-rowed	130.678	82.287	38.6695	missing
IG_25784	facultative	6-rowed	127.678	70.287	45.7695	missing
IG_25786	facultative	6-rowed	130.678	68.287	40.5695	missing
IG_25789	facultative	6-rowed	131.678	85.287	46.3695	missing
IG_25790	facultative	6-rowed	130.773	100.516	48.8305	available	ICARDA_G0440
IG_25793	facultative	6-rowed	132.273	92.0159	49.2905	missing
IG_25794	facultative	6-rowed	106.678	65.287	51.7695	missing
IG_25800	facultative	2-rowed	109.678	70.287	45.7695	missing
IG_25802	facultative	6-rowed	130.273	87.5159	45.4695	missing
IG_25805	facultative	6-rowed	106.678	50.287	38.9695	missing
IG_25811	facultative	6-rowed	112.773	79.5159	38.7105	available	ICARDA_G0441
IG_25823	facultative	2-rowed	106.678	70.287	51.7695	missing
IG_25826	facultative	2-rowed	113.678	60.287	NA	missing
IG_25832	facultative	6-rowed	131.678	72.287	51.3695	missing
IG_25833	facultative	2-rowed	132.273	66.5159	48.4705	missing
IG_25835	facultative	6-rowed	122.273	71.5159	36.3355	missing
IG_25837	facultative	6-rowed	130.678	60.287	40.9695	missing
IG_25843	facultative	2-rowed	109.927	66.0345	45.0488	available	ICARDA_G0444
IG_25844	facultative	2-rowed	125.273	71.5159	46.3805	missing
IG_25847	facultative	6-rowed	124.273	68.0159	40.6305	available	ICARDA_G0446
IG_25849	facultative	6-rowed	112.773	65.0159	41.2005	missing
IG_25859	facultative	6-rowed	123.773	92.5159	48.5605	available	ICARDA_G0448
IG_25868	facultative	2-rowed	124.773	90.5159	35.5005	available	ICARDA_G0450
IG_25875	facultative	6-rowed	136.678	60.287	36.9695	missing
IG_25887	facultative	6-rowed	127.678	88.287	32.0695	missing
IG_25889	facultative	6-rowed	130.773	87.5159	40.9005	available	ICARDA_G0457
IG_25893	facultative	6-rowed	110.329	54.6985	32.4324	missing
IG_25894	facultative	6-rowed	127.678	75.287	32.5695	missing
IG_25899	facultative	6-rowed	131.773	85.0159	39.9805	available	ICARDA_G0460
IG_25900	facultative	2-rowed	124.678	85.287	46.1695	missing
IG_25912	facultative	6-rowed	136.678	67.0473	36.5721	available	ICARDA_G0464
IG_25913	facultative	6-rowed	136.678	62.714	37.7321	missing
IG_25919	facultative	6-rowed	130.678	75.287	42.0695	missing
IG_25920	facultative	6-rowed	130.678	70.287	39.5695	missing
IG_25921	facultative	6-rowed	136.773	95.0159	38.7405	missing
IG_25922	facultative	6-rowed	129.678	55.287	26.6695	missing
IG_25923	facultative	6-rowed	130.678	52.287	28.8695	missing
IG_25925	facultative	6-rowed	129.773	77.0159	39.3105	available	ICARDA_G0467
IG_25929	facultative	2-rowed	131.678	90.287	43.9695	missing
IG_25930	facultative	6-rowed	130.678	75.287	24.5695	missing
IG_25931	facultative	6-rowed	127.678	105.287	27.7695	missing
IG_25932	facultative	6-rowed	128.773	111.016	34.5705	available	ICARDA_G0469
IG_25934	facultative	6-rowed	136.678	75.287	36.6695	missing
IG_25940	facultative	6-rowed	130.678	75.287	34.8695	missing
IG_25943	facultative	6-rowed	133.773	NA	40.1405	available	ICARDA_G0470
IG_25947	facultative	2-rowed	138.773	94.0159	42.2605	available	ICARDA_G0473
IG_25954	facultative	6-rowed	134.273	103.016	28.2405	available	ICARDA_G0476
IG_25959	facultative	6-rowed	127.678	100.287	33.2695	missing
IG_25961	facultative	6-rowed	130.678	92.287	30.6695	missing
IG_25962	facultative	6-rowed	130.678	70.287	36.7695	missing
IG_25968	facultative	2-rowed	130.678	90.287	40.2695	missing
IG_25972	facultative	2-rowed	136.773	84.5159	34.1705	missing
IG_25974	facultative	6-rowed	135.678	80.287	34.0695	missing
IG_25978	facultative	mixed	148.273	71.5159	37.3405	missing
IG_26016	facultative	6-rowed	109.678	85.287	39.3695	missing
IG_26038	facultative	6-rowed	130.678	50.287	35.8695	missing
IG_26040	facultative	6-rowed	106.678	90.287	34.9695	missing
IG_26043	facultative	6-rowed	119.773	97.0159	30.1855	missing
IG_26045	facultative	6-rowed	135.678	67.287	34.9695	missing
IG_26048	facultative	6-rowed	106.678	90.287	32.6695	missing
IG_26049	facultative	6-rowed	106.678	90.287	31.1695	missing
IG_26052	facultative	6-rowed	127.678	95.287	29.4695	missing
IG_26055	facultative	6-rowed	118.773	82.5159	NA	missing
IG_26056	facultative	6-rowed	127.678	95.287	32.4695	missing
IG_26057	facultative	6-rowed	129.773	86.5159	26.7305	available	ICARDA_G0486
IG_26059	facultative	6-rowed	129.773	103.016	27.2905	missing
IG_26063	facultative	6-rowed	131.678	88.287	28.5695	missing
IG_26064	facultative	6-rowed	106.678	105.287	37.8695	missing
IG_26065	facultative	6-rowed	109.678	105.287	32.2695	missing
IG_26069	facultative	6-rowed	135.678	80.287	20.0695	missing
IG_26070	facultative	6-rowed	131.773	100.516	30.5305	available	ICARDA_G0488
IG_26073	facultative	6-rowed	130.773	100.516	27.2905	available	ICARDA_G0490
IG_26080	facultative	6-rowed	139.273	78.5159	38.7905	missing
IG_26082	facultative	6-rowed	109.678	95.287	30.0695	missing
IG_26085	facultative	6-rowed	113.678	100.287	29.6695	missing
IG_26087	facultative	6-rowed	124.678	90.287	30.3695	missing
IG_26088	facultative	6-rowed	130.678	68.287	28.7695	missing
IG_26089	facultative	6-rowed	131.678	65.287	26.2695	missing
IG_26090	facultative	6-rowed	131.678	50.287	33.8695	missing
IG_26098	facultative	6-rowed	135.273	97.5159	32.2695	available	ICARDA_G0491
IG_26100	facultative	6-rowed	109.678	100.287	29.2695	missing
IG_26106	facultative	6-rowed	137.678	70.287	34.7695	missing
IG_26109	facultative	6-rowed	129.773	75.5159	27.9405	missing
IG_26110	facultative	6-rowed	127.678	105.287	28.7695	missing
IG_26112	facultative	6-rowed	131.678	115.287	31.0695	missing
IG_26113	facultative	6-rowed	129.678	115.287	30.2695	missing
IG_26122	facultative	mixed	114.773	96.0159	26.7695	missing
IG_26127	facultative	6-rowed	129.773	111.016	28.8805	missing
IG_26128	facultative	6-rowed	123.773	103.016	33.4705	missing
IG_26129	facultative	6-rowed	106.678	105.287	28.8695	missing
IG_26132	facultative	6-rowed	109.678	110.287	28.6695	missing
IG_26148	facultative	6-rowed	129.678	100.287	27.4695	missing
IG_26160	facultative	2-rowed	131.678	70.287	36.7695	missing
IG_26161	facultative	6-rowed	131.773	93.5159	30.9505	missing
IG_26164	facultative	6-rowed	130.678	72.287	28.4695	missing
IG_26167	facultative	6-rowed	130.678	82.287	26.3695	missing
IG_26168	facultative	6-rowed	127.678	115.287	26.2695	missing
IG_26169	facultative	6-rowed	137.615	107.016	36.4905	missing
IG_26173	facultative	6-rowed	130.678	90.287	28.2695	missing
IG_26175	facultative	6-rowed	139.773	97.0159	29.7905	missing
IG_26176	facultative	6-rowed	130.678	68.287	33.5695	missing
IG_26178	facultative	6-rowed	127.678	100.287	33.9695	missing
IG_26182	facultative	6-rowed	127.678	100.287	32.2695	missing
IG_26189	facultative	6-rowed	124.678	100.287	30.4695	missing
IG_26193	facultative	6-rowed	127.678	90.287	28.7695	missing
IG_26194	facultative	6-rowed	131.678	70.287	26.9695	missing
IG_26200	facultative	6-rowed	130.273	87.0159	28.9005	available	ICARDA_G0498
IG_26217	facultative	6-rowed	124.678	85.287	30.5695	missing
IG_26218	facultative	6-rowed	121.273	94.0159	29.9405	available	ICARDA_G0501
IG_26226	facultative	6-rowed	136.773	102.516	28.5055	available	ICARDA_G0502
IG_26227	facultative	6-rowed	124.678	90.287	28.5695	missing
IG_26229	facultative	6-rowed	135.773	99.0159	29.8305	available	ICARDA_G0503
IG_26274	facultative	2-rowed	139.104	97.3713	38.8695	missing
IG_26275	facultative	6-rowed	136.104	94.3713	33.8695	missing
IG_26276	facultative	6-rowed	132.359	95.8292	33.4405	missing
IG_26277	facultative	6-rowed	131.678	80.287	38.7695	missing
IG_26278	facultative	6-rowed	135.604	97.3713	38.6695	missing
IG_26279	facultative	6-rowed	135.604	95.8713	41.1695	missing
IG_26280	facultative	6-rowed	135.604	92.3713	38.6695	missing
IG_26281	facultative	6-rowed	141.104	89.8713	37.4695	missing
IG_26282	facultative	6-rowed	139.104	87.3713	39.1695	missing
IG_26283	facultative	6-rowed	135.604	94.8713	34.6695	missing
IG_26287	facultative	6-rowed	134.692	95.8292	31.0705	missing
IG_26288	facultative	2-rowed	131.678	85.287	27.0695	missing
IG_26308	facultative	mixed	125.773	106.016	46.6705	missing
IG_26312	facultative	6-rowed	109.678	100.287	25.7695	missing
IG_26318	facultative	2-rowed	124.773	87.0159	38.2005	missing
IG_26319	facultative	6-rowed	139.773	100.516	30.4905	missing
IG_26320	facultative	6-rowed	133.773	72.5159	29.1405	missing
IG_26321	facultative	2-rowed	134.273	76.5159	36.8905	missing
IG_26329	facultative	6-rowed	130.678	85.287	29.7695	missing
IG_26330	facultative	2-rowed-RF	121.273	65.0159	38.1405	missing
IG_26331	facultative	6-rowed	131.678	85.287	26.9695	missing
IG_26346	facultative	6-rowed	133.773	77.5159	27.5805	missing
IG_26348	facultative	6-rowed	138.773	81.5159	29.7505	missing
IG_26351	facultative	mixed	131.896	67.5159	45.9755	missing
IG_26354	facultative	2-rowed	137.773	79.0159	38.5105	missing
IG_26357	facultative	2-rowed	131.678	85.287	38.5695	missing
IG_26358	facultative	6-rowed	132.273	102.016	29.9305	missing
IG_26365	facultative	6-rowed	130.773	79.0159	30.4705	available	ICARDA_G0518
IG_26370	facultative	6-rowed	140.273	77.5159	28.4605	available	ICARDA_G0520
IG_26371	facultative	6-rowed	136.773	92.0159	30.0505	available	ICARDA_G0521
IG_26372	facultative	6-rowed	127.678	85.287	30.6695	missing
IG_26381	facultative	2-rowed	131.678	55.287	28.4695	missing
IG_26382	facultative	2-rowed	137.678	65.287	40.6695	missing
IG_26383	facultative	2-rowed	134.773	69.0159	42.1855	missing
IG_26385	facultative	2-rowed	119.773	75.0159	39.6205	available	ICARDA_G0524
IG_26386	facultative	6-rowed	144.773	69.0159	30.2705	missing
IG_26394	facultative	6-rowed	131.773	89.5159	22.0695	available	ICARDA_G0528
IG_26398	facultative	6-rowed	134.273	86.5159	29.6805	available	ICARDA_G0529
IG_26399	facultative	6-rowed	109.678	85.287	26.9695	missing
IG_26406	facultative	6-rowed	135.678	92.287	31.5695	missing
IG_26408	facultative	6-rowed	136.773	89.5159	30.1505	missing
IG_26410	facultative	6-rowed	143.273	81.0159	31.6305	missing
IG_26417	facultative	6-rowed	135.678	70.287	26.0695	missing
IG_26418	facultative	6-rowed	139.273	79.5159	26.3105	missing
IG_26423	facultative	6-rowed	131.678	65.287	26.2695	missing
IG_26437	facultative	6-rowed	131.678	85.287	23.3695	missing
IG_26440	facultative	6-rowed	139.773	83.0159	28.1505	available	ICARDA_G0530
IG_26442	facultative	6-rowed	135.678	80.287	24.0695	missing
IG_26443	facultative	6-rowed	130.678	90.287	22.2695	missing
IG_26446	facultative	6-rowed	131.773	83.0159	20.1705	missing
IG_26447	facultative	6-rowed	132.273	77.5159	31.0705	missing
IG_26449	facultative	6-rowed	131.678	85.287	23.5695	missing
IG_26451	facultative	6-rowed	131.678	85.287	27.5695	missing
IG_26453	facultative	6-rowed	130.678	85.287	23.1695	missing
IG_26454	facultative	6-rowed	131.678	105.287	26.0695	missing
IG_26457	facultative	6-rowed	139.773	93.0159	27.9105	missing
IG_26458	facultative	6-rowed	139.273	87.5159	30.5605	missing
IG_26460	facultative	6-rowed	125.773	89.0159	31.4005	available	ICARDA_G0534
IG_26462	facultative	6-rowed	137.273	89.5159	32.2505	missing
IG_26464	facultative	6-rowed	134.678	100.287	28.1695	missing
IG_26468	facultative	6-rowed	131.678	77.287	30.3695	missing
IG_26472	facultative	6-rowed	131.273	103.016	26.8805	missing
IG_26474	facultative	6-rowed	134.273	95.0159	28.0705	missing
IG_26475	facultative	6-rowed	138.773	97.0159	27.1005	missing
IG_26476	facultative	6-rowed	134.678	95.287	28.1695	missing
IG_26478	facultative	6-rowed	140.773	88.5159	33.8105	missing
IG_26479	facultative	6-rowed	140.273	98.0159	31.3005	missing
IG_26482	facultative	6-rowed	137.773	96.0159	26.8105	available	ICARDA_G0536
IG_26484	facultative	6-rowed	130.678	100.287	32.9695	missing
IG_26502	facultative	6-rowed	129.678	80.287	27.8695	missing
IG_26508	facultative	6-rowed	118.773	82.5159	28.5655	missing
IG_26513	facultative	6-rowed	134.773	86.0159	38.4605	available	ICARDA_G0543
IG_26514	facultative	6-rowed	137.273	91.5159	28.4705	available	ICARDA_G0544
IG_26517	facultative	6-rowed	136.773	94.5159	39.6705	missing
IG_26518	facultative	mixed	132.773	84.5159	25.8905	missing
IG_26522	facultative	6-rowed	137.678	95.287	26.3695	missing
IG_26526	facultative	6-rowed	125.273	85.0159	43.3405	missing
IG_26527	facultative	6-rowed	130.678	100.287	37.6695	missing
IG_26538	facultative	6-rowed	136.678	100.287	35.7695	missing
IG_26546	facultative	6-rowed	126.273	79.5159	40.0205	missing
IG_26548	facultative	6-rowed	126.273	90.0159	43.9705	missing
IG_26549	facultative	2-rowed	132.678	80.287	46.3695	missing
IG_26566	facultative	6-rowed	132.678	95.287	29.6695	missing
IG_26570	facultative	6-rowed	135.678	90.287	37.1695	missing
IG_26574	facultative	6-rowed	126.773	82.0159	34.9405	missing
IG_26576	facultative	6-rowed	132.678	92.287	41.4695	missing
IG_26577	facultative	6-rowed	135.678	92.287	42.5695	missing
IG_26580	facultative	6-rowed	132.678	95.287	37.8695	missing
IG_26584	facultative	6-rowed	133.773	89.5159	37.1605	missing
IG_26585	facultative	6-rowed	132.678	100.287	39.3695	missing
IG_26589	facultative	6-rowed	125.273	84.5159	33.6905	missing
IG_26592	facultative	6-rowed	137.773	103.016	36.3695	missing
IG_26594	facultative	6-rowed	131.273	88.5159	36.1695	missing
IG_26595	facultative	6-rowed	130.273	96.5159	31.6255	missing
IG_26596	facultative	6-rowed	130.773	90.0159	33.4105	missing
IG_26598	facultative	6-rowed	132.273	90.5159	37.5055	missing
IG_26599	facultative	6-rowed	134.773	83.5159	37.8305	missing
IG_26601	facultative	6-rowed	134.773	78.5159	39.4695	missing
IG_26603	facultative	6-rowed	136.678	78.287	34.6695	missing
IG_26607	facultative	6-rowed	133.773	82.5159	33.9505	missing
IG_26609	facultative	6-rowed	131.273	86.0159	39.4905	missing
IG_26612	facultative	6-rowed	130.773	86.5159	42.2155	missing
IG_26613	facultative	6-rowed	126.273	95.0159	41.9105	missing
IG_26614	facultative	6-rowed	130.773	97.0159	34.7405	missing
IG_26615	facultative	6-rowed	130.273	78.5159	36.4405	missing
IG_26623	facultative	6-rowed	130.678	97.287	42.6695	missing
IG_26625	facultative	6-rowed	125.773	87.5159	43.2905	missing
IG_26626	facultative	6-rowed	129.773	76.5159	42.2705	missing
IG_26627	facultative	6-rowed	132.678	100.287	43.3695	missing
IG_26628	facultative	6-rowed	132.678	80.287	45.3695	missing
IG_26632	facultative	6-rowed	125.273	87.0159	40.7605	missing
IG_26633	facultative	6-rowed	120.273	83.0159	44.8505	missing
IG_26635	facultative	6-rowed	123.273	83.0159	42.7105	missing
IG_26636	facultative	6-rowed	131.773	87.5159	42.4505	missing
IG_26638	facultative	6-rowed	131.678	90.287	43.9695	missing
IG_26639	facultative	6-rowed	127.273	87.0159	43.0105	missing
IG_26640	facultative	6-rowed	132.678	95.287	44.0695	missing
IG_26641	facultative	6-rowed	120.773	79.0159	45.0905	missing
IG_26642	facultative	6-rowed	132.773	91.5159	33.8405	missing
IG_26643	facultative	6-rowed	132.678	75.287	44.4695	missing
IG_26644	facultative	mixed	132.773	93.0159	40.3805	missing
IG_26645	facultative	2-rowed	132.678	95.287	36.6695	missing
IG_26646	facultative	2-rowed	132.273	98.0159	49.6005	missing
IG_26647	facultative	2-rowed	130.678	90.287	38.9695	missing
IG_26650	facultative	2-rowed	136.773	89.5159	39.4505	missing
IG_26651	facultative	2-rowed	136.678	87.287	41.0695	missing
IG_26654	facultative	6-rowed	129.678	100.287	42.5695	missing
IG_26658	facultative	mixed	138.273	86.0159	45.3805	missing
IG_26659	facultative	2-rowed	132.678	90.287	40.4695	missing
IG_26660	facultative	mixed	126.773	89.0159	43.7905	missing
IG_26667	facultative	2-rowed	132.678	90.287	37.1695	missing
IG_26668	facultative	mixed	132.273	91.0159	46.3205	missing
IG_26669	facultative	2-rowed	135.273	103.016	42.6005	missing
IG_26672	facultative	2-rowed	132.678	85.287	39.1695	missing
IG_26673	facultative	2-rowed	135.678	85.287	40.1695	missing
IG_26674	facultative	2-rowed	131.678	100.287	47.9695	missing
IG_26675	facultative	2-rowed	132.678	90.287	48.1695	missing
IG_26677	facultative	2-rowed-RF	136.773	100.016	43.4205	missing
IG_26678	facultative	6-rowed	136.273	85.5159	35.0805	missing
IG_26679	facultative	6-rowed	137.273	90.5159	33.4255	missing
IG_26683	facultative	6-rowed	137.678	97.287	36.6695	missing
IG_26684	facultative	6-rowed	131.273	99.5159	41.2205	missing
IG_26688	facultative	6-rowed	134.273	96.5159	36.4405	missing
IG_26691	facultative	6-rowed	139.273	110.016	37.8105	missing
IG_26696	facultative	mixed	133.773	93.5159	43.4105	missing
IG_26697	facultative	2-rowed	135.678	90.287	34.3695	missing
IG_26698	facultative	6-rowed	130.773	95.5159	28.7005	available	ICARDA_G0546
IG_26701	facultative	mixed	144.773	86.0159	38.1505	missing
IG_26708	facultative	mixed	121.773	70.0159	39.1695	missing
IG_26709	facultative	6-rowed	127.273	82.0159	42.7005	missing
IG_26710	facultative	2-rowed	132.678	90.287	NA	missing
IG_26714	facultative	mixed	120.773	76.5159	42.9405	missing
IG_26715	facultative	2-rowed	136.678	80.287	45.3695	missing
IG_26717	facultative	2-rowed	132.678	75.287	32.1695	missing
IG_26719	facultative	2-rowed	130.678	75.287	38.3695	missing
IG_26720	facultative	2-rowed	130.678	80.287	38.4695	missing
IG_26721	facultative	mixed	125.773	97.0159	39.8505	available	ICARDA_G0549
IG_26722	facultative	mixed	125.773	99.0159	39.7005	missing
IG_26723	facultative	mixed	131.773	88.0159	38.6505	missing
IG_26724	facultative	2-rowed	130.678	85.287	36.6695	missing
IG_26725	facultative	2-rowed	130.678	90.287	35.4695	missing
IG_26731	facultative	2-rowed	125.273	82.5159	44.9705	available	ICARDA_G0550
IG_26749	facultative	6-rowed	126.273	84.5159	37.8305	missing
IG_26759	facultative	2-rowed	131.273	72.5159	42.6105	missing
IG_26760	facultative	6-rowed	130.678	80.287	43.6695	missing
IG_26761	facultative	6-rowed	130.678	87.287	37.1695	missing
IG_26769	facultative	mixed	132.773	81.5159	40.4005	missing
IG_26770	facultative	2-rowed	132.773	71.5159	38.7105	missing
IG_26771	facultative	6-rowed	130.678	80.287	39.1695	missing
IG_26774	facultative	6-rowed	131.773	100.516	41.7205	missing
IG_26783	facultative	6-rowed	137.318	97.3538	33.6635	missing
IG_26785	facultative	6-rowed	130.678	97.287	31.9695	missing
IG_26789	facultative	6-rowed	124.678	95.287	29.8695	missing
IG_26790	facultative	6-rowed	136.678	90.287	28.3695	missing
IG_26791	facultative	6-rowed	136.773	94.0159	22.8105	missing
IG_26794	facultative	6-rowed	130.678	85.287	29.7695	missing
IG_26796	facultative	6-rowed	135.678	100.287	42.2695	missing
IG_26800	facultative	2-rowed	132.678	90.287	37.3695	missing
IG_26801	facultative	6-rowed	147.773	89.0159	45.7805	missing
IG_26803	facultative	6-rowed	127.678	90.287	35.8695	missing
IG_26805	facultative	2-rowed	132.678	92.287	42.2695	missing
IG_26806	facultative	mixed	144.773	92.5159	42.4105	missing
IG_26814	facultative	6-rowed	132.678	85.287	44.1695	missing
IG_26815	facultative	6-rowed	130.773	96.0159	38.9695	missing
IG_26822	facultative	6-rowed	134.273	93.5159	37.9205	missing
IG_26823	facultative	mixed	137.773	77.5159	37.7705	missing
IG_26826	facultative	mixed	132.773	79.5159	45.9105	missing
IG_26827	facultative	mixed	132.773	76.5159	39.1505	missing
IG_26830	facultative	6-rowed	130.273	90.5159	35.8855	missing
IG_26837	facultative	6-rowed	137.678	80.287	47.2695	missing
IG_26845	facultative	2-rowed	132.678	75.287	46.0695	missing
IG_26858	facultative	6-rowed	140.273	89.5159	40.9505	missing
IG_26860	facultative	mixed	120.773	70.0159	44.4005	missing
IG_26867	facultative	6-rowed	124.678	90.287	35.6695	missing
IG_26869	facultative	6-rowed	124.273	84.0159	39.9805	missing
IG_26870	facultative	mixed	129.273	71.5159	42.0605	missing
IG_26871	facultative	2-rowed	132.678	75.287	46.5695	missing
IG_26872	facultative	mixed	126.773	101.016	36.9105	missing
IG_26874	facultative	mixed	126.773	83.0159	39.6405	available	ICARDA_G0565
IG_26879	facultative	2-rowed	125.273	78.0159	39.9905	missing
IG_26880	facultative	2-rowed	127.678	85.287	38.5695	missing
IG_26881	facultative	2-rowed	124.773	78.0159	45.0905	missing
IG_26882	facultative	mixed	127.273	77.5159	42.3205	missing
IG_26885	facultative	6-rowed	132.678	80.287	45.3695	missing
IG_26889	facultative	2-rowed	137.678	80.287	39.9695	missing
IG_26892	facultative	2-rowed	132.678	70.287	41.5695	missing
IG_26893	facultative	mixed	128.273	69.0159	41.0605	missing
IG_26904	facultative	2-rowed	136.678	70.287	42.3695	missing
IG_26944	facultative	2-rowed	127.678	85.287	46.6695	missing
IG_26947	facultative	6-rowed	127.678	85.287	34.9695	missing
IG_26948	facultative	6-rowed	127.678	85.287	41.9695	missing
IG_26952	facultative	6-rowed	128.773	79.5159	33.9555	missing
IG_26953	facultative	6-rowed	135.678	75.287	34.5695	missing
IG_26959	facultative	6-rowed	139.273	88.0159	39.6705	missing
IG_26964	facultative	2-rowed	132.678	80.287	40.9695	missing
IG_26965	facultative	6-rowed	132.678	75.287	39.3695	missing
IG_26969	facultative	6-rowed	122.273	80.5159	38.8205	missing
IG_26970	facultative	6-rowed	135.678	85.287	37.5695	missing
IG_26972	facultative	6-rowed	135.678	70.287	43.1695	missing
IG_26973	facultative	6-rowed	135.678	90.287	39.1695	missing
IG_26975	facultative	6-rowed	135.678	85.287	35.5695	missing
IG_26976	facultative	6-rowed	134.678	80.287	33.6695	missing
IG_26978	facultative	6-rowed	128.773	81.0159	33.5405	missing
IG_26979	facultative	6-rowed	134.678	80.287	43.2695	missing
IG_26980	facultative	6-rowed	132.678	80.287	35.4695	missing
IG_26984	facultative	6-rowed	132.678	70.287	36.6695	missing
IG_26987	facultative	mixed	139.773	83.0159	43.9505	missing
IG_26990	facultative	6-rowed	135.678	65.287	38.4695	missing
IG_26991	facultative	6-rowed	138.273	69.0159	35.0105	missing
IG_26992	facultative	6-rowed	135.678	80.287	35.3695	missing
IG_26993	facultative	6-rowed	135.678	80.287	42.1695	missing
IG_26994	facultative	6-rowed	135.678	85.287	37.2695	missing
IG_26995	facultative	6-rowed	132.678	70.287	38.8695	missing
IG_26997	facultative	6-rowed	135.678	70.287	39.9695	missing
IG_27018	facultative	2-rowed	125.678	85.287	45.1695	missing
IG_27019	facultative	6-rowed	137.773	90.5159	31.1755	missing
IG_27020	facultative	2-rowed	106.678	80.287	46.8695	missing
IG_27024	facultative	6-rowed	134.273	73.0159	40.4405	missing
IG_27025	facultative	2-rowed	132.678	50.287	42.3695	missing
IG_27027	facultative	2-rowed-RF	124.273	71.5159	41.6755	missing
IG_27028	facultative	2-rowed	132.773	63.0159	45.5305	missing
IG_27029	facultative	6-rowed	143.273	95.0159	35.0695	available	ICARDA_G0573
IG_27030	facultative	6-rowed	132.678	100.287	31.1695	missing
IG_27040	facultative	2-rowed-RF	127.678	90.287	30.7695	missing
IG_27049	facultative	6-rowed	130.273	89.5159	42.6505	missing
IG_27089	facultative	mixed	145.773	77.0159	43.5305	missing
IG_27092	facultative	6-rowed	137.273	71.0159	40.0805	available	ICARDA_G0578
IG_27093	facultative	6-rowed	132.773	90.5159	28.9305	missing
IG_27094	facultative	6-rowed	137.273	87.5159	33.5455	missing
IG_27100	facultative	6-rowed	127.273	90.0159	42.3695	missing
IG_27102	facultative	6-rowed	127.773	79.0159	44.8605	missing
IG_27106	facultative	2-rowed	142.773	73.0159	46.5105	missing
IG_27112	facultative	6-rowed	134.773	86.0159	38.3105	missing
IG_27113	facultative	6-rowed	137.773	93.5159	38.2205	missing
IG_27116	facultative	6-rowed	139.273	88.0159	30.5405	missing
IG_27119	facultative	6-rowed	127.678	100.287	30.2695	missing
IG_27120	facultative	6-rowed	136.773	74.5159	32.5805	missing
IG_27132	facultative	mixed	130.273	93.0159	39.3705	missing
IG_27138	facultative	mixed	126.773	85.0159	41.2305	available	ICARDA_G0580
IG_27139	facultative	6-rowed	131.773	90.0159	37.4905	missing
IG_27140	facultative	6-rowed	132.273	92.5159	42.3805	available	ICARDA_G0581
IG_27142	facultative	2-rowed	132.678	88.287	43.8695	missing
IG_27145	facultative	6-rowed	127.678	100.287	35.5695	missing
IG_27149	facultative	6-rowed	145.273	88.5159	35.2455	missing
IG_27152	facultative	mixed	132.773	83.0159	32.1105	missing
IG_27167	facultative	6-rowed	131.273	91.5159	38.0105	missing
IG_27168	facultative	6-rowed	132.678	75.287	32.2695	missing
IG_27180	facultative	6-rowed	144.773	74.0159	29.9705	missing
IG_27183	facultative	6-rowed	133.773	84.0159	33.3905	missing
IG_27192	facultative	2-rowed	132.773	75.0159	41.7905	missing
IG_27193	facultative	2-rowed	132.773	72.5159	46.6605	missing
IG_27199	facultative	6-rowed	142.273	88.0159	34.9005	missing
IG_27203	facultative	2-rowed	134.273	88.5159	44.8505	missing
IG_27207	facultative	6-rowed	138.273	91.0159	39.0105	missing
IG_27213	facultative	2-rowed-RF	132.678	80.287	34.5695	missing
IG_27217	facultative	2-rowed	132.678	82.287	49.1695	missing
IG_27220	facultative	6-rowed	141.273	86.0159	33.7705	missing
IG_27224	facultative	2-rowed	132.678	95.287	46.0695	missing
IG_27226	facultative	6-rowed	126.273	78.0159	37.6505	missing
IG_27228	facultative	2-rowed	127.773	79.0159	50.8805	missing
IG_27229	facultative	2-rowed	137.773	84.0159	45.5705	missing
IG_27235	facultative	2-rowed	130.678	80.287	45.7695	missing
IG_27247	facultative	6-rowed	130.678	85.287	44.3695	missing
IG_27259	facultative	2-rowed	130.832	81.6794	40.0076	missing
IG_27261	facultative	2-rowed	132.678	83.287	45.4695	missing
IG_27262	facultative	2-rowed	135.678	85.287	44.6695	missing
IG_27263	facultative	2-rowed	139.773	83.5159	44.4805	missing
IG_27273	facultative	2-rowed	131.273	76.5159	44.8695	available	ICARDA_G0598
IG_27278	facultative	2-rowed	124.678	95.287	48.8695	missing
IG_27280	facultative	mixed	137.773	95.0159	41.9605	missing
IG_27281	facultative	6-rowed	132.678	90.287	31.6695	missing
IG_27282	facultative	6-rowed	131.273	99.0159	44.3105	missing
IG_27283	facultative	6-rowed	129.273	85.0159	45.2905	missing
IG_27284	facultative	6-rowed	127.273	86.0159	45.2005	missing
IG_27285	facultative	6-rowed	130.678	77.287	43.2695	missing
IG_27302	facultative	6-rowed	144.773	108.016	31.3905	missing
IG_27303	facultative	6-rowed	144.773	109.516	34.8805	missing
IG_27304	facultative	6-rowed	137.773	111.516	31.2205	missing
IG_27316	facultative	2-rowed	135.678	75.287	42.9695	missing
IG_27319	facultative	2-rowed-RF	130.678	80.287	45.6695	missing
IG_27320	facultative	2-rowed	130.678	75.287	42.9695	missing
IG_27321	facultative	2-rowed	129.273	83.0159	43.2405	missing
IG_27322	facultative	2-rowed	136.273	68.0159	41.7405	available	ICARDA_G0603
IG_27325	facultative	2-rowed	130.678	75.287	42.2695	missing
IG_27327	facultative	2-rowed	138.273	80.5159	40.0905	available	ICARDA_G0605
IG_27335	facultative	2-rowed	132.773	79.0159	40.2805	available	ICARDA_G0608
IG_27337	facultative	2-rowed	130.273	73.0159	38.4605	missing
IG_27348	facultative	6-rowed	137.273	92.0159	37.2105	available	ICARDA_G0609
IG_27351	facultative	6-rowed	131.773	90.5159	32.6254	available	ICARDA_G0611
IG_27354	facultative	6-rowed	137.773	85.0159	40.8105	available	ICARDA_G0613
IG_27360	facultative	6-rowed	143.273	80.5159	36.7205	missing
IG_27363	facultative	6-rowed	139.273	84.0159	33.9005	missing
IG_27373	facultative	6-rowed	141.773	90.0159	37.7905	missing
IG_27375	facultative	6-rowed	136.678	100.287	42.6695	missing
IG_27389	facultative	6-rowed	132.273	100.516	43.6705	missing
IG_27394	facultative	6-rowed	136.773	99.5159	35.7105	missing
IG_27396	facultative	6-rowed	146.773	95.0159	36.3405	missing
IG_27398	facultative	2-rowed-RF	132.773	84.5159	48.5405	available	ICARDA_G0623
IG_27399	facultative	2-rowed-RF	132.678	77.287	48.9695	missing
IG_27400	facultative	2-rowed-RF	132.678	75.287	44.8695	missing
IG_27401	facultative	2-rowed	136.678	85.287	51.9695	missing
IG_27408	facultative	2-rowed	135.678	85.287	45.5695	missing
IG_27411	facultative	6-rowed	134.773	84.5159	29.0205	available	ICARDA_G0627
IG_27421	facultative	2-rowed	136.678	70.287	43.2695	missing
IG_27425	facultative	2-rowed	132.678	72.287	40.5695	missing
IG_27431	facultative	2-rowed	138.273	81.0159	42.3205	missing
IG_27437	facultative	mixed	147.773	90.5159	36.7205	missing
IG_27447	facultative	6-rowed	130.273	74.0159	31.7205	missing
IG_27456	facultative	2-rowed	132.773	73.5159	30.5805	missing
IG_27468	facultative	mixed	129.273	76.0159	41.1505	missing
IG_27476	facultative	2-rowed	136.678	75.287	36.3695	missing
IG_27484	facultative	mixed	134.773	87.0159	48.3355	missing
IG_27488	facultative	2-rowed	134.273	78.0159	54.3705	missing
IG_27492	facultative	6-rowed	143.773	81.0159	25.7605	missing
IG_27512	facultative	mixed	135.273	76.5159	34.7005	missing
IG_27521	facultative	2-rowed	138.273	81.5159	37.6805	available	ICARDA_G0632
IG_27526	facultative	2-rowed	131.773	96.0159	39.1005	missing
IG_27536	facultative	2-rowed	137.678	75.287	33.0695	missing
IG_27542	facultative	2-rowed	130.678	80.287	37.1695	missing
IG_27547	facultative	6-rowed	119.773	84.0159	31.9905	available	ICARDA_G0636
IG_27557	facultative	2-rowed-RF	132.678	82.287	47.1695	missing
IG_27565	facultative	6-rowed	145.273	96.0159	33.7105	missing
IG_27576	facultative	6-rowed	142.273	80.0159	37.4605	missing
IG_27578	facultative	6-rowed	131.678	85.287	40.1695	missing
IG_27592	facultative	6-rowed	132.678	77.287	28.9695	missing
IG_27593	facultative	6-rowed	124.678	75.287	41.6695	missing
IG_27601	facultative	6-rowed	109.678	80.287	24.7695	missing
IG_27605	facultative	6-rowed	132.678	72.287	33.9695	missing
IG_27609	facultative	6-rowed	131.773	NA	39.9205	missing
IG_27610	facultative	6-rowed	135.678	90.287	38.8695	missing
IG_27617	facultative	6-rowed	147.273	89.0159	32.0805	available	ICARDA_G0643
IG_27624	facultative	6-rowed	138.773	85.5159	37.5605	missing
IG_27627	facultative	6-rowed	132.678	91.5159	39.7005	available	ICARDA_G0648
IG_27631	facultative	6-rowed	137.273	75.0159	40.4805	missing
IG_27637	facultative	6-rowed	136.773	73.5159	35.1305	available	ICARDA_G0654
IG_27644	facultative	6-rowed	137.273	80.5159	32.3105	available	ICARDA_G0658
IG_27646	facultative	6-rowed	134.273	92.5159	30.2805	available	ICARDA_G0660
IG_27647	facultative	6-rowed	133.273	75.0159	32.3505	available	ICARDA_G0661
IG_27648	facultative	2-rowed	127.678	85.287	46.7695	missing
IG_27673	facultative	2-rowed	132.273	80.5159	38.6705	available	ICARDA_G0669
IG_27678	facultative	6-rowed	146.273	91.5159	32.1705	available	ICARDA_G0670
IG_27685	facultative	6-rowed	120.773	58.0159	39.2105	available	ICARDA_G0673
IG_27704	facultative	6-rowed	127.678	95.287	26.3695	missing
IG_27706	facultative	6-rowed	141.273	89.0159	39.8705	missing
IG_27712	facultative	6-rowed	136.678	105.287	51.1695	missing
IG_27714	facultative	mixed	140.533	74.5204	40.6627	missing
IG_27715	facultative	mixed	132.273	84.0159	44.7695	missing
IG_27722	facultative	2-rowed	136.678	80.287	40.4695	missing
IG_27733	facultative	6-rowed	138.773	72.5159	35.8305	missing
IG_27741	facultative	6-rowed	131.773	93.5159	29.1605	missing
IG_27750	facultative	mixed	129.773	98.5159	53.4905	missing
IG_27751	facultative	6-rowed	124.273	73.0159	31.5705	missing
IG_27753	facultative	2-rowed	130.678	75.287	40.0695	missing
IG_27770	facultative	2-rowed	135.678	80.287	44.3695	missing
IG_27779	facultative	2-rowed	127.678	55.287	48.5695	missing
IG_27792	facultative	6-rowed	138.773	90.0159	38.1705	missing
IG_27793	facultative	6-rowed	142.273	72.0159	36.7555	available	ICARDA_G0685
IG_27797	facultative	6-rowed	130.273	96.5159	40.0405	available	ICARDA_G0688
IG_27799	facultative	6-rowed	132.273	81.5159	39.5305	available	ICARDA_G0690
IG_27802	facultative	mixed	129.773	94.0159	43.2505	available	ICARDA_G0692
IG_27805	facultative	6-rowed	131.773	82.5159	39.4205	missing
IG_27829	facultative	6-rowed	124.773	87.0159	42.0805	missing
IG_27846	facultative	6-rowed	129.273	82.0159	31.7105	missing
IG_27856	facultative	6-rowed	128.273	98.0159	30.6205	missing
IG_27858	facultative	6-rowed	132.678	105.287	31.0695	missing
IG_27859	facultative	6-rowed	132.678	97.287	34.2695	missing
IG_27865	facultative	6-rowed	124.678	105.287	28.1695	missing
IG_27874	facultative	6-rowed	132.773	97.5159	32.9055	available	ICARDA_G0703
IG_27875	facultative	6-rowed	132.273	106.016	34.7805	available	ICARDA_G0704
IG_27877	facultative	6-rowed	130.273	113.516	30.2705	missing
IG_27878	facultative	6-rowed	127.678	105.287	33.5695	missing
IG_27883	facultative	2-rowed	131.678	90.287	27.5695	missing
IG_27909	facultative	6-rowed	146.487	77.8791	33.0855	available	ICARDA_G0715
IG_27936	facultative	2-rowed	131.273	91.5159	31.3905	missing
IG_27937	facultative	mixed	130.773	80.0159	42.8105	missing
IG_27945	facultative	6-rowed	129.773	97.0159	31.8705	missing
IG_27946	facultative	6-rowed	127.678	100.287	33.5695	missing
IG_27950	facultative	6-rowed	130.678	65.287	35.2695	missing
IG_27952	facultative	6-rowed	130.773	81.5159	33.5205	missing
IG_27962	facultative	6-rowed	131.678	85.287	NA	missing
IG_28034	facultative	6-rowed	128.273	86.5159	33.9005	missing
IG_28038	facultative	6-rowed	131.273	83.0159	43.2705	missing
IG_28041	facultative	6-rowed	130.678	100.287	30.5695	missing
IG_28042	facultative	6-rowed	129.773	88.0159	40.7305	missing
IG_28052	facultative	6-rowed	126.773	104.516	39.5205	missing
IG_28067	facultative	mixed	126.773	84.5159	40.6705	available	ICARDA_G0718
IG_28072	facultative	2-rowed	129.273	82.0159	37.7005	missing
IG_28081	facultative	6-rowed	106.273	87.5159	30.9505	missing
IG_28090	facultative	6-rowed	119.273	53.0159	26.8405	available	ICARDA_G0720
IG_28092	facultative	6-rowed	122.273	65.0159	26.4695	available	ICARDA_G0721
IG_28093	facultative	6-rowed	129.273	74.5159	27.9695	missing
IG_28095	facultative	6-rowed	109.678	85.287	29.2695	missing
IG_28099	facultative	6-rowed	130.773	99.0159	34.8405	available	ICARDA_G0723
IG_28100	facultative	6-rowed	129.773	76.0159	30.3695	missing
IG_28112	facultative	6-rowed	129.773	74.5159	NA	missing
IG_28113	facultative	6-rowed	132.678	65.287	29.7695	missing
IG_28114	facultative	6-rowed	130.273	69.5159	24.2005	missing
IG_28115	facultative	6-rowed	133.678	85.287	27.1695	missing
IG_28116	facultative	6-rowed	130.678	60.287	25.5695	missing
IG_28117	facultative	6-rowed	130.678	60.287	27.3695	missing
IG_28118	facultative	6-rowed	128.773	NA	30.0695	missing
IG_28126	facultative	6-rowed	126.273	75.5159	33.0695	missing
IG_28127	facultative	6-rowed	130.678	65.287	26.8695	missing
IG_28128	facultative	6-rowed	129.773	77.0159	NA	missing
IG_28131	facultative	6-rowed	128.773	78.0159	26.0805	missing
IG_28133	facultative	6-rowed	130.773	74.0159	NA	missing
IG_28135	facultative	6-rowed	129.773	67.0159	25.4505	missing
IG_28137	facultative	6-rowed	129.273	77.0159	25.2905	available	ICARDA_G0725
IG_28138	facultative	6-rowed	127.273	66.5159	24.6505	missing
IG_28139	facultative	6-rowed	128.773	74.5159	31.8305	missing
IG_28140	facultative	6-rowed	132.678	65.287	27.7695	missing
IG_28148	facultative	6-rowed	131.273	86.0159	33.6205	available	ICARDA_G0727
IG_28149	facultative	6-rowed	130.773	71.0159	25.2695	missing
IG_28155	facultative	6-rowed	130.773	76.5159	29.4505	available	ICARDA_G0729
IG_28159	facultative	6-rowed	129.773	81.5159	29.5855	available	ICARDA_G0730
IG_28162	facultative	6-rowed	126.773	95.5159	33.8695	missing
IG_28166	facultative	6-rowed	128.773	80.0159	25.9805	missing
IG_28167	facultative	6-rowed	129.773	83.5159	28.9955	missing
IG_28173	facultative	6-rowed	130.773	80.5159	30.5405	missing
IG_28174	facultative	6-rowed	130.773	80.5159	30.3455	missing
IG_28177	facultative	6-rowed	128.773	75.0159	35.9705	missing
IG_28178	facultative	6-rowed	130.678	75.287	32.0695	missing
IG_28179	facultative	6-rowed	130.773	85.0159	32.1755	available	ICARDA_G0734
IG_28180	facultative	6-rowed	130.273	89.5159	32.3305	missing
IG_28181	facultative	6-rowed	130.773	89.0159	30.8695	missing
IG_28183	facultative	6-rowed	129.773	85.5159	34.8695	missing
IG_28184	facultative	6-rowed	130.773	78.5159	31.8505	missing
IG_28186	facultative	6-rowed	114.773	80.5159	40.6695	available	ICARDA_G0737
IG_28192	facultative	6-rowed	130.273	76.5159	31.4705	missing
IG_28195	facultative	6-rowed	109.678	85.287	37.7695	missing
IG_28196	facultative	6-rowed	131.273	82.0159	30.3705	missing
IG_28197	facultative	6-rowed	130.773	72.5159	32.7695	missing
IG_28198	facultative	6-rowed	130.773	98.0159	29.0205	missing
IG_28226	facultative	6-rowed	129.773	85.0159	28.9305	missing
IG_28228	facultative	6-rowed	130.773	72.5159	29.1455	missing
IG_28229	facultative	6-rowed	130.773	66.0159	28.2205	missing
IG_28230	facultative	6-rowed	130.773	78.0159	28.9805	missing
IG_28231	facultative	6-rowed	129.773	94.0159	25.4205	missing
IG_28232	facultative	6-rowed	124.273	NA	29.8514	missing
IG_28233	facultative	6-rowed	132.678	70.287	30.4695	missing
IG_28235	facultative	6-rowed	132.678	70.287	30.4695	missing
IG_28237	facultative	6-rowed	132.678	60.287	29.3695	missing
IG_28238	facultative	6-rowed	130.678	65.287	28.6695	missing
IG_28243	facultative	6-rowed	131.678	90.287	44.7695	missing
IG_28245	facultative	6-rowed	129.773	86.5159	41.4695	available	ICARDA_G0740
IG_28247	facultative	6-rowed	133.678	90.287	40.6695	missing
IG_28248	facultative	6-rowed	133.678	95.287	41.3695	missing
IG_28249	facultative	6-rowed	132.678	85.287	35.4695	missing
IG_28258	facultative	6-rowed	126.773	87.0159	40.4405	available	ICARDA_G0742
IG_28259	facultative	6-rowed	130.678	90.287	43.4695	missing
IG_28260	facultative	6-rowed	126.273	90.5159	44.8705	available	ICARDA_G0743
IG_28261	facultative	6-rowed	130.678	90.287	47.5695	missing
IG_28268	facultative	6-rowed	109.678	80.287	26.6695	missing
IG_28277	facultative	2-rowed	124.273	101.516	42.0205	available	ICARDA_G0748
IG_28279	facultative	mixed	124.273	74.0159	39.2905	missing
IG_28280	facultative	2-rowed	124.273	83.5159	49.0705	missing
IG_28281	facultative	6-rowed	132.773	93.0159	44.0155	missing
IG_28285	facultative	6-rowed	130.773	86.5159	32.0695	missing
IG_28289	facultative	6-rowed	130.773	73.0159	36.0155	missing
IG_28290	facultative	6-rowed	130.773	80.0159	34.3805	missing
IG_28291	facultative	6-rowed	132.678	80.287	32.1695	missing
IG_28292	facultative	6-rowed	130.773	87.5159	30.4695	missing
IG_28295	facultative	6-rowed	127.678	80.287	42.6695	missing
IG_28303	facultative	6-rowed	130.773	87.5159	38.8305	missing
IG_28316	facultative	6-rowed	130.273	99.5159	38.7405	missing
IG_28319	facultative	6-rowed	114.773	89.5159	34.2205	missing
IG_28320	facultative	6-rowed	133.678	70.0159	31.7005	missing
IG_28323	facultative	6-rowed	136.678	95.287	38.9695	missing
IG_28326	facultative	6-rowed	130.678	68.287	31.3695	missing
IG_28327	facultative	6-rowed	132.678	80.287	29.5695	missing
IG_28328	facultative	6-rowed	130.773	83.0159	33.1905	missing
IG_28329	facultative	6-rowed	130.773	88.0159	36.6805	missing
IG_28330	facultative	6-rowed	132.678	80.287	33.1695	missing
IG_28331	facultative	6-rowed	132.678	85.287	37.2695	missing
IG_28332	facultative	6-rowed	129.773	82.0159	35.7705	missing
IG_28335	facultative	6-rowed	129.773	93.5159	34.0555	missing
IG_28337	facultative	6-rowed	130.773	91.5159	33.7695	missing
IG_28338	facultative	6-rowed	132.773	96.5159	38.9305	missing
IG_28340	facultative	6-rowed	132.678	85.287	33.8695	missing
IG_28360	facultative	6-rowed	118.273	87.0159	33.7605	available	ICARDA_G0751
IG_28377	facultative	6-rowed	133.678	100.287	39.2695	missing
IG_28390	facultative	6-rowed	127.678	70.287	50.0695	missing
IG_28398	facultative	6-rowed	113.678	50.287	NA	missing
IG_28403	facultative	6-rowed	130.678	90.287	34.6695	missing
IG_28436	facultative	6-rowed	127.773	97.5159	45.1605	missing
IG_28446	facultative	6-rowed	121.773	90.0159	44.9695	missing
IG_28448	facultative	6-rowed	127.773	105.516	41.1205	available	ICARDA_G0766
IG_28450	facultative	6-rowed	132.678	75.287	41.7695	missing
IG_28452	facultative	6-rowed	132.678	90.287	36.2695	missing
IG_28453	facultative	6-rowed	127.273	93.0159	34.0105	available	ICARDA_G0768
IG_28461	facultative	6-rowed	127.273	88.0159	34.7405	missing
IG_28476	facultative	6-rowed	127.678	90.287	36.6695	missing
IG_28479	facultative	6-rowed	127.678	80.287	35.9695	missing
IG_28484	facultative	6-rowed	112.773	74.5159	31.6505	missing
IG_28488	facultative	6-rowed	130.678	88.287	39.6695	missing
IG_28494	facultative	6-rowed	127.678	60.287	27.1695	missing
IG_28499	facultative	6-rowed	130.678	85.287	39.2695	missing
IG_28500	facultative	6-rowed	130.678	80.287	35.4695	missing
IG_28504	facultative	6-rowed	129.773	NA	38.2005	available	ICARDA_G0777
IG_28506	facultative	6-rowed	129.678	85.287	36.9695	missing
IG_28507	facultative	6-rowed	130.678	80.287	36.2695	missing
IG_28508	facultative	6-rowed	127.773	91.5159	37.6355	missing
IG_28514	facultative	6-rowed	120.773	73.5159	37.9905	missing
IG_28517	facultative	2-rowed	124.273	86.5159	41.7905	missing
IG_28526	facultative	mixed	131.273	83.0159	42.9005	missing
IG_28528	facultative	6-rowed	128.273	78.0159	39.8355	missing
IG_28534	facultative	2-rowed	130.678	75.287	46.5695	missing
IG_28536	facultative	2-rowed	131.273	86.0159	53.8705	available	ICARDA_G0782
IG_28538	facultative	6-rowed	130.678	85.287	40.7695	missing
IG_28541	facultative	2-rowed	129.773	92.0159	51.0305	available	ICARDA_G0786
IG_28542	facultative	mixed	129.773	92.5159	47.7805	available	ICARDA_G0787
IG_28545	facultative	6-rowed	130.273	101.516	38.6655	available	ICARDA_G0789
IG_28546	facultative	6-rowed	123.773	91.5159	48.4405	available	ICARDA_G0790
IG_28550	facultative	mixed	129.773	94.5159	53.3305	missing
IG_28552	facultative	2-rowed	130.678	85.287	NA	missing
IG_28554	facultative	6-rowed	135.678	85.287	38.2695	missing
IG_28559	facultative	6-rowed	129.773	86.5159	44.6505	available	ICARDA_G0797
IG_28560	facultative	2-rowed	133.678	90.287	51.2695	missing
IG_28562	facultative	2-rowed	136.678	90.287	52.5695	missing
IG_28563	facultative	6-rowed	132.678	90.287	45.6695	missing
IG_28564	facultative	2-rowed	132.678	85.287	49.7695	missing
IG_28566	facultative	2-rowed	136.678	90.287	47.7695	missing
IG_28568	facultative	2-rowed	132.773	98.5159	48.6605	available	ICARDA_G0798
IG_28569	facultative	2-rowed	136.678	85.287	47.3695	missing
IG_28570	facultative	6-rowed	130.678	85.287	38.0695	missing
IG_28572	facultative	2-rowed	129.773	61.5159	41.4905	missing
IG_28573	facultative	6-rowed	130.678	80.287	43.7695	missing
IG_28576	facultative	2-rowed	131.273	81.0159	52.9005	available	ICARDA_G0801
IG_28577	facultative	2-rowed	129.773	77.0159	53.4405	missing
IG_28580	facultative	6-rowed	130.678	90.287	40.4695	missing
IG_28586	facultative	6-rowed	131.273	86.5159	34.2205	available	ICARDA_G0806
IG_28592	facultative	6-rowed	129.773	86.5159	44.3305	available	ICARDA_G0810
IG_28594	facultative	6-rowed	129.773	88.0159	46.8305	missing
IG_28597	facultative	6-rowed	128.273	95.5159	44.4305	available	ICARDA_G0812
IG_28598	facultative	6-rowed	129.273	87.5159	44.1305	available	ICARDA_G0813
IG_28599	facultative	2-rowed	123.773	70.5159	47.5655	available	ICARDA_G0814
IG_28601	facultative	6-rowed	130.773	85.5159	38.5905	available	ICARDA_G0815
IG_28602	facultative	6-rowed	132.773	94.5159	39.8605	available	ICARDA_G0816
IG_28608	facultative	6-rowed	132.773	103.016	42.6005	missing
IG_28612	facultative	6-rowed	131.273	104.016	39.2505	missing
IG_28623	facultative	6-rowed	130.773	89.0159	46.0305	missing
IG_28624	facultative	6-rowed	132.773	113.016	39.9505	missing
IG_28626	facultative	6-rowed	130.773	98.0159	40.4605	missing
IG_28628	facultative	6-rowed	126.773	84.0159	45.7555	available	ICARDA_G0827
IG_28630	facultative	6-rowed	133.678	80.287	41.6695	missing
IG_28633	facultative	6-rowed	133.678	80.287	41.0695	missing
IG_28634	facultative	6-rowed	132.773	85.0159	37.0405	available	ICARDA_G0829
IG_28635	facultative	6-rowed	130.773	87.0159	38.6205	available	ICARDA_G0830
IG_28636	facultative	6-rowed	132.773	94.0159	40.0505	missing
IG_28637	facultative	6-rowed	130.678	90.287	44.7695	missing
IG_28639	facultative	6-rowed	128.273	80.5159	41.1205	available	ICARDA_G0831
IG_28641	facultative	6-rowed	130.773	92.5159	39.2005	available	ICARDA_G0833
IG_28642	facultative	6-rowed	130.678	90.287	42.4695	missing
IG_28643	facultative	6-rowed	132.773	94.5159	40.8605	available	ICARDA_G0834
IG_28645	facultative	6-rowed	132.773	99.0159	40.5705	missing
IG_28647	facultative	6-rowed	130.773	98.5159	41.3205	missing
IG_28649	facultative	6-rowed	132.678	100.287	34.5695	missing
IG_28650	facultative	6-rowed	132.773	99.0159	42.4005	missing
IG_28651	facultative	6-rowed	136.678	110.287	37.1695	missing
IG_28652	facultative	6-rowed	136.678	105.287	39.0695	missing
IG_28653	facultative	6-rowed	132.773	98.0159	37.7005	available	ICARDA_G0838
IG_28659	facultative	6-rowed	132.678	100.287	36.0695	missing
IG_28660	facultative	6-rowed	136.678	100.287	37.1695	missing
IG_28662	facultative	6-rowed	136.678	105.287	35.5695	missing
IG_28663	facultative	6-rowed	136.678	100.287	35.2695	missing
IG_28664	facultative	6-rowed	132.273	81.5159	43.2705	missing
IG_28665	facultative	2-rowed	132.273	81.5159	46.7605	missing
IG_28670	facultative	2-rowed	132.773	86.5159	50.8305	available	ICARDA_G0845
IG_28674	facultative	2-rowed	132.773	87.0159	53.0005	available	ICARDA_G0846
IG_28677	facultative	2-rowed	130.678	80.287	46.5695	missing
IG_28678	facultative	2-rowed	132.773	95.5159	51.1105	missing
IG_28679	facultative	2-rowed	129.273	75.5159	47.9605	missing
IG_28680	facultative	2-rowed	132.773	90.0159	54.7055	missing
IG_28682	facultative	2-rowed	129.773	67.0159	46.3695	missing
IG_28684	facultative	2-rowed	139.05	79.6254	51.9955	missing
IG_28685	facultative	2-rowed	130.773	84.0159	54.7905	missing
IG_28686	facultative	6-rowed	130.773	87.0159	37.0805	available	ICARDA_G0848
IG_28692	facultative	6-rowed	132.773	94.0159	38.4805	missing
IG_28699	facultative	2-rowed	136.678	80.287	54.2695	missing
IG_28700	facultative	6-rowed	132.273	93.5159	40.3505	missing
IG_28702	facultative	6-rowed	132.273	90.0159	41.2805	missing
IG_28703	facultative	2-rowed	132.773	93.0159	54.3055	missing
IG_28704	facultative	2-rowed	140.236	95.0685	54.9505	missing
IG_28705	facultative	2-rowed	132.773	93.0159	52.7705	missing
IG_28709	facultative	2-rowed	132.273	88.5159	52.9555	available	ICARDA_G0855
IG_28710	facultative	2-rowed	136.678	100.287	50.6695	missing
IG_28715	facultative	2-rowed	132.773	78.0159	39.4305	available	ICARDA_G0858
IG_28716	facultative	2-rowed	136.678	90.287	52.1695	missing
IG_28719	facultative	2-rowed	130.678	70.287	51.0695	missing
IG_28720	facultative	2-rowed	120.678	65.287	46.5695	missing
IG_28721	facultative	2-rowed	130.678	75.287	51.3695	missing
IG_28722	facultative	2-rowed	130.678	70.287	44.7695	missing
IG_28723	facultative	2-rowed	125.509	67.3806	47.6505	missing
IG_28726	facultative	2-rowed	129.773	82.0159	47.3905	missing
IG_28731	facultative	2-rowed	130.773	88.0159	50.6305	missing
IG_28732	facultative	2-rowed	132.678	75.287	43.4695	missing
IG_28733	facultative	2-rowed	130.773	83.0159	41.2605	available	ICARDA_G0859
IG_28736	facultative	2-rowed	136.678	85.287	51.1695	missing
IG_28739	facultative	2-rowed	132.773	85.5159	52.0905	available	ICARDA_G0860
IG_28740	facultative	2-rowed	130.773	88.0159	52.1905	missing
IG_28741	facultative	6-rowed	132.773	94.0159	41.8805	available	ICARDA_G0861
IG_28742	facultative	2-rowed	132.678	95.287	54.1695	missing
IG_28745	facultative	2-rowed	132.773	101.516	52.9605	available	ICARDA_G0863
IG_28747	facultative	2-rowed	136.678	90.287	51.4695	missing
IG_28748	facultative	2-rowed	130.678	80.287	47.0695	missing
IG_28756	facultative	2-rowed	132.773	88.0159	53.6155	missing
IG_28760	facultative	2-rowed	132.773	96.5159	48.9805	missing
IG_28762	facultative	2-rowed	132.773	99.0159	50.5205	missing
IG_28766	facultative	2-rowed	136.678	95.287	48.4695	missing
IG_28767	facultative	2-rowed	129.773	84.0159	44.3305	available	ICARDA_G0870
IG_28769	facultative	2-rowed	123.773	77.0159	46.2005	missing
IG_28773	facultative	2-rowed	116.273	74.5159	46.8505	missing
IG_28774	facultative	6-rowed	126.773	89.0159	45.9205	available	ICARDA_G0872
IG_28775	facultative	6-rowed	130.678	90.287	39.7695	missing
IG_28777	facultative	6-rowed	132.273	91.0159	41.3105	missing
IG_28781	facultative	6-rowed	132.273	90.5159	44.3405	missing
IG_28784	facultative	6-rowed	132.773	96.0159	34.9105	missing
IG_28785	facultative	6-rowed	128.773	98.0159	40.5005	missing
IG_28790	facultative	6-rowed	130.773	110.016	35.0405	missing
IG_28793	facultative	6-rowed	130.678	100.287	42.3695	missing
IG_28794	facultative	2-rowed	136.678	100.287	53.2695	missing
IG_28795	facultative	mixed	116.773	84.0159	36.5805	missing
IG_28799	facultative	6-rowed	132.773	101.516	39.0705	available	ICARDA_G0876
IG_28801	facultative	6-rowed	132.773	94.0159	34.0695	available	ICARDA_G0877
IG_28802	facultative	2-rowed	130.773	90.0159	51.1505	available	ICARDA_G0878
IG_28820	facultative	2-rowed	132.273	99.0159	53.2805	available	ICARDA_G0887
IG_28828	facultative	6-rowed	132.773	89.0159	30.5105	available	ICARDA_G0891
IG_28832	facultative	6-rowed	132.273	92.5159	37.6105	available	ICARDA_G0893
IG_28856	facultative	6-rowed	129.773	84.5159	51.2695	available	ICARDA_G0896
IG_28857	facultative	6-rowed	130.773	94.0159	37.9695	available	ICARDA_G0897
IG_28873	facultative	6-rowed	136.678	100.287	42.9695	missing
IG_28879	facultative	6-rowed	130.678	80.287	40.1695	missing
IG_28885	facultative	6-rowed	130.773	80.0159	29.1695	missing
IG_28886	facultative	6-rowed	129.773	82.5159	28.6695	missing
IG_28888	facultative	6-rowed	129.773	97.5159	44.1695	missing
IG_28892	facultative	2-rowed	136.678	100.287	39.3695	missing
IG_28918	facultative	6-rowed	132.678	95.287	43.1695	missing
IG_28919	facultative	6-rowed	132.678	90.287	37.2695	missing
IG_28926	facultative	6-rowed	118.273	109.016	32.9005	missing
IG_28959	facultative	6-rowed	132.618	98.704	32.8121	missing
IG_28981	facultative	6-rowed	129.773	114.516	41.2805	missing
IG_28982	facultative	6-rowed	132.678	110.287	37.0695	missing
IG_28983	facultative	6-rowed	132.678	95.287	37.7695	missing
IG_28984	facultative	6-rowed	130.773	110.516	39.9205	available	ICARDA_G0914
IG_28989	facultative	6-rowed	132.273	85.0159	41.7405	available	ICARDA_G0917
IG_28999	facultative	2-rowed	132.773	95.0159	45.7305	available	ICARDA_G0920
IG_29004	facultative	6-rowed	132.773	103.016	48.6805	available	ICARDA_G0922
IG_29064	facultative	2-rowed	130.678	70.287	49.8695	missing
IG_29065	facultative	2-rowed	130.678	65.287	50.2695	missing
IG_29066	facultative	2-rowed	130.678	70.287	48.2695	missing
IG_29079	facultative	2-rowed	130.678	70.287	51.6695	missing
IG_29081	facultative	2-rowed	130.678	75.287	51.2695	missing
IG_29086	facultative	6-rowed	130.678	65.287	50.1695	missing
IG_29088	facultative	6-rowed	128.773	70.0159	48.0695	available	ICARDA_G0924
IG_30785	facultative	6-rowed	124.678	75.287	NA	missing
IG_31439	facultative	2-rowed	134.131	94.0596	42.167	missing
IG_31489	facultative	6-rowed	135.052	100.514	37.167	available	ICARDA_G0934
IG_31496	facultative	2-rowed	131.831	91.7576	36.167	missing
IG_31971	facultative	6-rowed	139.831	101.258	39.167	missing
IG_31972	facultative	6-rowed	140.831	101.258	50.167	missing
IG_31973	facultative	6-rowed	140.212	93.1615	40.167	available	ICARDA_G0943
IG_31992	facultative	6-rowed	140.331	109.758	54.167	missing
IG_31993	facultative	6-rowed	142.131	106.06	50.167	missing
IG_31997	facultative	6-rowed	141.831	110.758	49.167	missing
IG_31998	facultative	6-rowed	141.331	106.758	45.167	missing
IG_32000	facultative	6-rowed	139.455	102.575	43.3143	missing
IG_32002	facultative	6-rowed	141.331	101.258	44.167	missing
IG_32005	facultative	6-rowed	143.331	88.7576	43.167	missing
IG_32006	facultative	6-rowed	143.831	98.7576	44.167	missing
IG_32009	facultative	6-rowed	141.831	101.758	44.167	missing
IG_32010	facultative	6-rowed	143.331	101.758	41.167	missing
IG_32012	facultative	6-rowed	135.269	90.0799	43.8143	available	ICARDA_G0945
IG_32013	facultative	6-rowed	141.331	102.758	48.167	missing
IG_32017	facultative	6-rowed	141.131	108.06	48.167	missing
IG_32020	facultative	6-rowed	133.552	102.514	47.167	available	ICARDA_G0946
IG_32021	facultative	6-rowed	141.331	90.7576	42.167	missing
IG_32023	facultative	6-rowed	140.131	96.0596	40.167	missing
IG_32024	facultative	6-rowed	140.131	101.06	44.167	missing
IG_32025	facultative	6-rowed	141.331	96.7576	39.167	missing
IG_32027	facultative	6-rowed	141.131	108.06	45.167	missing
IG_32036	facultative	6-rowed	141.131	99.0596	50.167	missing
IG_32037	facultative	6-rowed	138.616	97.8332	45.4615	missing
IG_32039	facultative	6-rowed	141.116	93.3332	41.4615	missing
IG_32045	facultative	6-rowed	140.831	106.758	45.167	missing
IG_32051	facultative	6-rowed	138.131	110.06	45.167	missing
IG_32058	facultative	6-rowed	138.331	102.758	43.167	missing
IG_32059	facultative	6-rowed	139.831	98.2576	46.167	missing
IG_32061	facultative	6-rowed	141.331	97.7576	43.167	missing
IG_32063	facultative	6-rowed	140.131	97.0596	44.167	missing
IG_32064	facultative	6-rowed	140.131	98.0596	40.167	missing
IG_32067	facultative	6-rowed	138.831	105.758	46.167	missing
IG_32074	facultative	6-rowed	138.131	88.0596	45.167	missing
IG_32075	facultative	6-rowed	140.131	99.0596	38.167	missing
IG_32078	facultative	6-rowed	142.331	106.758	50.167	missing
IG_32087	facultative	mixed	135.331	102.758	43.167	missing
IG_32088	facultative	6-rowed	133.602	87.0799	42.8143	available	ICARDA_G0951
IG_32089	facultative	6-rowed	138.131	93.0596	41.167	missing
IG_32090	facultative	6-rowed	139.331	105.258	53.167	missing
IG_32517	facultative	6-rowed	134.131	56.0596	39.167	missing
IG_32563	facultative	6-rowed	136.26	87.79	44.167	missing
IG_32594	facultative	6-rowed	137.017	100.679	48.167	missing
IG_32707	facultative	6-rowed	140.258	101.264	39.6456	missing
IG_32709	facultative	6-rowed	137.968	90.3493	45.6456	missing
IG_32710	facultative	6-rowed	145.402	89.5452	41.4615	missing
IG_32712	facultative	6-rowed	131.635	105.016	45.6456	missing
IG_32713	facultative	6-rowed	140.635	99.0159	45.6456	missing
IG_32714	facultative	6-rowed	129.968	98.3493	52.6456	missing
IG_32716	facultative	6-rowed	128.635	103.349	51.6456	missing
IG_32717	facultative	6-rowed	141.968	90.6826	48.3456	missing
IG_32718	facultative	6-rowed	141.968	83.0159	47.6456	missing
IG_32719	facultative	6-rowed	142.302	83.3493	49.6456	missing
IG_32720	facultative	6-rowed	144.83	87.8322	49.6456	available	ICARDA_G0988
IG_32721	facultative	6-rowed	142.302	105.016	53.6456	missing
IG_32725	facultative	6-rowed	138.302	105.016	49.6456	missing
IG_32727	facultative	6-rowed	141.968	101.683	55.6456	missing
IG_32732	facultative	6-rowed	141.968	107.016	51.6456	missing
IG_32736	facultative	6-rowed	141.635	98.0159	49.6456	missing
IG_32739	facultative	6-rowed	146.758	96.2637	45.6456	missing
IG_32742	facultative	6-rowed	141.116	87.8332	37.4615	missing
IG_32744	facultative	6-rowed	141.968	103.349	55.6456	missing
IG_32746	facultative	6-rowed	142.302	102.683	53.6456	missing
IG_32748	facultative	6-rowed	145.258	99.7637	41.6456	missing
IG_32750	facultative	6-rowed	136.496	99.4989	55.6456	available	ICARDA_G0989
IG_32755	facultative	2-rowed	132.258	99.7637	45.6456	missing
IG_32756	facultative	2-rowed	140.83	88.7637	45.6456	missing
IG_32757	facultative	2-rowed	127.635	89.3493	47.6456	missing
IG_32758	facultative	2-rowed	131.968	75.6293	57.1456	missing
IG_32762	facultative	2-rowed	133.635	81.3793	50.2456	missing
IG_32765	facultative	2-rowed	131.302	91.3493	44.6456	missing
IG_32772	facultative	2-rowed	132.302	93.3493	51.6456	missing
IG_32775	facultative	2-rowed	130.302	89.3493	49.6456	missing
IG_32776	facultative	2-rowed	130.758	90.2637	47.6456	available	ICARDA_G0990
IG_32777	facultative	2-rowed	139.163	92.7637	49.6456	missing
IG_32779	facultative	2-rowed	129.635	92.0159	51.6456	missing
IG_32783	facultative	2-rowed	129.968	87.0159	51.1456	missing
IG_32789	facultative	2-rowed	138.302	99.6826	53.6456	missing
IG_32790	facultative	6-rowed	139.116	95.8332	39.4615	missing
IG_32791	facultative	mixed	141.635	96.6826	49.6456	missing
IG_32792	facultative	2-rowed	141.116	89.8332	32.4615	missing
IG_32793	facultative	6-rowed	141.635	91.3493	43.6456	missing
IG_32798	facultative	2-rowed	138.968	69.7637	50.6456	missing
IG_32802	facultative	2-rowed	132.758	96.2637	48.6456	missing
IG_32821	facultative	6-rowed	122.496	107.166	54.6456	available	ICARDA_G0992
IG_32825	facultative	6-rowed	120.83	107.832	51.6456	available	ICARDA_G0993
IG_32855	facultative	6-rowed	134.13	81.7084	41.0536	missing
IG_32856	facultative	6-rowed	127.302	110.683	51.6456	missing
IG_32857	facultative	6-rowed	129.968	104.683	52.5456	missing
IG_32859	facultative	6-rowed	126.96	97.488	45.6456	missing
IG_32967	facultative	6-rowed	126.302	101.349	54.6456	available	ICARDA_G0998
IG_32976	facultative	6-rowed	119.163	105.832	50.6456	available	ICARDA_G1000
IG_32984	facultative	6-rowed	117.635	89.0159	46.6456	missing
IG_33029	facultative	6-rowed	135.702	84.2107	44.4615	missing
IG_33089	facultative	2-rowed	133.758	84.7637	50.2456	missing
IG_33094	facultative	6-rowed	141.874	109.729	24.4615	missing
IG_33095	facultative	6-rowed	143.969	109.683	41.6456	missing
IG_33096	facultative	6-rowed	145.899	96.6656	39.6456	missing
IG_33106	facultative	6-rowed	133.048	109.057	36.9338	missing
IG_33107	facultative	2-rowed	133.048	107.057	33.7338	missing
IG_33108	facultative	2-rowed	129.219	102.789	35.1338	missing
IG_33109	facultative	2-rowed	121.048	111.057	22.3338	missing
IG_33112	facultative	6-rowed	131.011	110.013	28.8338	available	ICARDA_G1009
IG_33113	facultative	6-rowed	138.048	91.0573	30.8338	missing
IG_33114	facultative	6-rowed	132.511	85.0133	34.5338	missing
IG_33115	facultative	6-rowed	135.048	117.057	32.9338	missing
IG_33116	facultative	6-rowed	126.048	114.057	29.4338	missing
IG_33117	facultative	6-rowed	132.719	97.2888	32.2338	missing
IG_33118	facultative	6-rowed	126.048	121.057	34.3338	missing
IG_33119	facultative	6-rowed	123.048	121.057	31.4338	missing
IG_33120	facultative	6-rowed	130.048	116.057	32.6338	missing
IG_33121	facultative	6-rowed	126.048	102.057	29.7338	missing
IG_33122	facultative	6-rowed	131.219	98.7888	29.2338	missing
IG_33124	facultative	6-rowed	124.719	108.289	28.5338	missing
IG_33125	facultative	6-rowed	123.048	105.057	28.3338	missing
IG_33127	facultative	6-rowed	123.219	84.2888	35.6338	missing
IG_33128	facultative	6-rowed	132.048	104.057	37.9338	missing
IG_33129	facultative	6-rowed	126.048	110.057	35.3338	missing
IG_33130	facultative	6-rowed	131.048	120.057	35.1338	missing
IG_33131	facultative	6-rowed	125.048	120.057	36.3338	missing
IG_33133	facultative	6-rowed	125.048	104.057	28.2338	missing
IG_33134	facultative	6-rowed	126.048	114.057	31.7338	missing
IG_33135	facultative	6-rowed	131.511	98.0133	29.6338	missing
IG_33136	facultative	6-rowed	133.048	95.0573	31.9338	missing
IG_33137	facultative	6-rowed	132.048	107.057	32.9338	missing
IG_33138	facultative	6-rowed	135.048	91.0573	32.6338	missing
IG_33139	facultative	6-rowed	131.219	96.7888	37.4338	missing
IG_33140	facultative	6-rowed	132.511	90.0133	33.8338	missing
IG_33141	facultative	6-rowed	133.048	95.0573	27.7338	missing
IG_33142	facultative	6-rowed	123.048	107.057	25.4338	missing
IG_33144	facultative	6-rowed	116.011	103.013	27.9338	missing
IG_33145	facultative	6-rowed	120.048	110.057	25.8338	missing
IG_33146	facultative	6-rowed	123.048	115.057	30.8338	missing
IG_33147	facultative	6-rowed	117.219	112.289	30.0338	missing
IG_33148	facultative	6-rowed	126.719	95.7888	32.8338	missing
IG_33150	facultative	6-rowed	127.011	112.013	21.2338	missing
IG_33151	facultative	6-rowed	123.048	120.057	22.1338	missing
IG_33152	facultative	6-rowed	130.048	123.057	24.3338	missing
IG_33153	facultative	6-rowed	122.219	107.789	25.4338	missing
IG_33154	facultative	6-rowed	119.219	103.289	24.1338	missing
IG_33155	facultative	6-rowed	123.048	90.0573	29.8338	missing
IG_33157	facultative	6-rowed	119.719	97.7888	30.6338	missing
IG_33158	facultative	6-rowed	121.219	98.7888	27.2338	missing
IG_33159	facultative	2-rowed	123.719	105.789	31.9338	missing
IG_33160	facultative	2-rowed	123.048	105.057	38.1338	missing
IG_33161	facultative	2-rowed	127.048	116.057	36.2338	missing
IG_33162	facultative	mixed	124.719	100.289	34.4338	missing
IG_33163	facultative	6-rowed	129.219	99.7888	28.7338	missing
IG_33164	facultative	6-rowed	126.511	101.013	30.9338	missing
IG_33165	facultative	6-rowed	128.219	104.789	35.7338	missing
IG_33166	facultative	6-rowed	121.048	116.057	23.8338	missing
IG_33167	facultative	6-rowed	125.719	97.7888	23.7338	missing
IG_33168	facultative	6-rowed	124.219	98.2888	23.4338	missing
IG_33170	facultative	6-rowed	121.719	103.789	27.0338	missing
IG_33171	facultative	6-rowed	126.048	97.0573	29.2338	missing
IG_33172	facultative	6-rowed	123.719	107.289	32.6338	missing
IG_33173	facultative	6-rowed	125.719	98.2888	27.9338	missing
IG_33174	facultative	6-rowed	132.048	100.057	35.6338	missing
IG_33175	facultative	6-rowed	123.719	106.789	31.6338	missing
IG_33176	facultative	6-rowed	126.048	100.057	28.5338	missing
IG_33177	facultative	6-rowed	123.219	91.2888	27.0338	missing
IG_33178	facultative	6-rowed	122.048	107.057	24.0338	missing
IG_33179	facultative	6-rowed	126.219	103.289	27.5338	missing
IG_33181	facultative	6-rowed	125.011	102.513	33.6338	missing
IG_33182	facultative	6-rowed	122.219	107.789	24.5338	missing
IG_33183	facultative	6-rowed	131.048	114.057	35.4338	missing
IG_33184	facultative	6-rowed	124.719	110.289	26.7338	missing
IG_33185	facultative	6-rowed	122.048	117.057	25.5338	missing
IG_33186	facultative	6-rowed	123.048	117.057	25.4338	missing
IG_33187	facultative	6-rowed	121.048	110.057	29.4338	missing
IG_33188	facultative	6-rowed	123.048	105.057	27.0338	missing
IG_33189	facultative	6-rowed	123.048	105.057	26.6338	missing
IG_33190	facultative	6-rowed	121.719	109.289	21.7338	missing
IG_33191	facultative	6-rowed	125.719	102.789	26.7338	missing
IG_33192	facultative	6-rowed	126.511	101.513	27.4338	missing
IG_33193	facultative	6-rowed	126.048	109.057	28.0338	missing
IG_33194	facultative	6-rowed	123.048	112.057	32.3338	missing
IG_33195	facultative	6-rowed	124.011	99.5133	35.0338	missing
IG_33196	facultative	6-rowed	125.719	102.789	32.0338	missing
IG_33197	facultative	6-rowed	133.719	105.789	28.8338	missing
IG_33198	facultative	6-rowed	134.048	104.057	28.6338	missing
IG_33199	facultative	6-rowed	123.719	98.7888	29.9338	missing
IG_33200	facultative	6-rowed	124.719	90.2888	26.1338	missing
IG_33201	facultative	6-rowed	126.048	114.057	28.0338	missing
IG_33202	facultative	6-rowed	120.048	100.057	21.5338	missing
IG_33203	facultative	6-rowed	123.048	114.057	20.5338	missing
IG_33204	facultative	6-rowed	134.011	96.5133	24.9338	missing
IG_33205	facultative	6-rowed	122.048	99.0573	21.2338	missing
IG_33207	facultative	6-rowed	124.219	101.289	20.3338	missing
IG_33208	facultative	6-rowed	119.219	102.289	25.0338	missing
IG_33209	facultative	6-rowed	141.219	NA	23.1338	missing
IG_33210	facultative	6-rowed	129.219	112.789	35.0338	missing
IG_33211	facultative	6-rowed	123.048	115.057	24.0338	missing
IG_33213	facultative	6-rowed	129.219	96.2888	24.0338	missing
IG_33214	facultative	6-rowed	126.511	89.5133	25.7338	missing
IG_33215	facultative	6-rowed	123.048	104.057	22.5338	missing
IG_33216	facultative	6-rowed	123.048	100.057	25.6338	missing
IG_33217	facultative	6-rowed	128.719	106.289	24.6338	missing
IG_33219	facultative	6-rowed	129.719	106.289	22.2338	missing
IG_33220	facultative	6-rowed	128.048	99.0573	21.6338	missing
IG_33222	facultative	6-rowed	129.719	94.7888	24.1338	missing
IG_33223	facultative	6-rowed	126.048	97.0573	22.1338	missing
IG_33224	facultative	6-rowed	131.219	87.7888	22.0338	missing
IG_33225	facultative	6-rowed	129.719	95.7888	19.7338	missing
IG_33226	facultative	6-rowed	128.719	93.2888	27.7338	missing
IG_33227	facultative	6-rowed	123.048	102.057	25.9338	missing
IG_33228	facultative	6-rowed	126.048	107.057	29.9338	missing
IG_33229	facultative	6-rowed	136.719	98.7888	20.8338	missing
IG_33231	facultative	6-rowed	123.048	112.057	29.5338	missing
IG_33232	facultative	6-rowed	126.219	109.289	25.1338	missing
IG_33233	facultative	6-rowed	128.719	98.2888	23.4338	missing
IG_33234	facultative	6-rowed	123.048	91.0573	22.4338	missing
IG_33235	facultative	6-rowed	129.219	88.7888	22.3338	missing
IG_33236	facultative	6-rowed	129.719	91.7888	18.4338	missing
IG_33241	facultative	6-rowed	123.048	98.0573	22.5338	missing
IG_33242	facultative	6-rowed	128.719	95.2888	22.2338	missing
IG_33243	facultative	6-rowed	123.048	97.0573	23.7338	missing
IG_33244	facultative	6-rowed	125.511	85.5133	25.6338	missing
IG_33245	facultative	6-rowed	129.219	93.7888	21.6338	missing
IG_33246	facultative	6-rowed	130.719	102.289	27.5338	missing
IG_33247	facultative	6-rowed	116.511	84.5133	24.5338	missing
IG_33248	facultative	6-rowed	139.719	106.789	25.4338	missing
IG_33249	facultative	6-rowed	125.011	100.513	26.7338	missing
IG_33250	facultative	6-rowed	125.011	91.0133	25.0338	missing
IG_33251	facultative	6-rowed	123.048	98.0573	28.9338	missing
IG_33253	facultative	6-rowed	127.719	97.2888	20.5338	missing
IG_33254	facultative	6-rowed	127.219	89.7888	24.1338	missing
IG_33255	facultative	6-rowed	127.719	102.289	23.1338	missing
IG_33256	facultative	6-rowed	129.719	105.289	21.4338	missing
IG_33257	facultative	6-rowed	123.048	94.0573	19.8338	missing
IG_33258	facultative	6-rowed	123.048	99.0573	28.9338	missing
IG_33259	facultative	6-rowed	129.219	97.7888	23.8338	missing
IG_33260	facultative	6-rowed	126.048	92.0573	22.1338	missing
IG_33262	facultative	6-rowed	123.048	113.057	25.5338	missing
IG_33263	facultative	6-rowed	123.048	105.057	27.1338	missing
IG_33264	facultative	6-rowed	130.219	100.289	22.1338	missing
IG_33265	facultative	6-rowed	123.048	107.057	20.6338	missing
IG_33266	facultative	6-rowed	120.048	100.057	20.1338	missing
IG_33268	facultative	6-rowed	129.219	89.2888	22.2338	missing
IG_33269	facultative	6-rowed	127.719	101.789	27.3338	missing
IG_33270	facultative	6-rowed	126.048	91.0573	23.5338	missing
IG_33271	facultative	6-rowed	128.719	98.2888	24.3338	missing
IG_33272	facultative	6-rowed	129.219	92.7888	28.0338	missing
IG_33273	facultative	6-rowed	126.048	96.0573	25.3338	missing
IG_33274	facultative	6-rowed	126.219	107.289	25.3338	missing
IG_33275	facultative	6-rowed	128.719	103.289	24.3338	missing
IG_33276	facultative	6-rowed	132.219	99.2888	22.8338	missing
IG_33277	facultative	6-rowed	126.048	99.0573	28.4338	missing
IG_33278	facultative	6-rowed	131.719	105.289	26.1338	missing
IG_33279	facultative	6-rowed	135.511	100.513	25.1338	missing
IG_33280	facultative	6-rowed	123.048	109.057	25.7338	missing
IG_33281	facultative	6-rowed	119.219	107.789	21.6338	missing
IG_33282	facultative	6-rowed	114.511	97.0133	25.7338	missing
IG_33283	facultative	6-rowed	114.219	NA	28.4338	missing
IG_33289	facultative	6-rowed	113.719	96.7888	23.1338	missing
IG_33290	facultative	6-rowed	119.219	111.789	26.5338	missing
IG_33292	facultative	6-rowed	108.511	NA	36.1338	available	ICARDA_G1010
IG_33294	facultative	6-rowed	122.048	92.0573	21.2338	missing
IG_33296	facultative	6-rowed	134.011	94.5133	27.9338	missing
IG_33298	facultative	6-rowed	123.048	117.057	27.1338	missing
IG_33299	facultative	6-rowed	122.048	89.0573	27.7338	missing
IG_33300	facultative	6-rowed	115.048	93.0573	21.2338	missing
IG_33301	facultative	6-rowed	123.048	100.057	20.9338	missing
IG_33307	facultative	6-rowed	121.048	105.057	30.9338	missing
IG_33308	facultative	6-rowed	118.511	100.013	28.1338	missing
IG_33309	facultative	6-rowed	121.048	106.057	27.6338	missing
IG_33310	facultative	6-rowed	126.011	91.5133	22.0338	missing
IG_33311	facultative	6-rowed	121.048	95.0573	23.4338	missing
IG_33313	facultative	6-rowed	132.219	93.2888	21.1338	missing
IG_33314	facultative	6-rowed	115.048	102.057	23.2338	missing
IG_33315	facultative	6-rowed	123.048	106.057	21.9338	missing
IG_33316	facultative	6-rowed	122.048	94.0573	24.4338	missing
IG_33317	facultative	6-rowed	133.511	88.0133	18.7338	missing
IG_33318	facultative	6-rowed	122.048	96.0573	19.3338	missing
IG_33319	facultative	6-rowed	134.011	90.0133	20.9338	missing
IG_33320	facultative	6-rowed	122.048	100.057	NA	missing
IG_33321	facultative	6-rowed	129.011	90.0133	24.1338	missing
IG_33322	facultative	6-rowed	123.048	97.0573	19.9338	missing
IG_33323	facultative	6-rowed	123.048	89.0573	17.5338	missing
IG_33324	facultative	6-rowed	130.719	90.7888	17.4338	missing
IG_33325	facultative	6-rowed	129.219	95.7888	15.9338	missing
IG_33326	facultative	6-rowed	123.048	103.057	21.1338	missing
IG_33327	facultative	6-rowed	123.048	99.0573	18.1338	missing
IG_33329	facultative	6-rowed	115.048	97.0573	15.3338	missing
IG_33332	facultative	6-rowed	134.011	87.5133	16.4338	missing
IG_33333	facultative	6-rowed	134.011	92.0133	15.3338	missing
IG_33334	facultative	6-rowed	129.219	97.7888	19.4338	missing
IG_33336	facultative	6-rowed	121.048	107.057	21.1338	missing
IG_33337	facultative	6-rowed	122.511	88.0133	19.2338	missing
IG_33339	facultative	6-rowed	129.219	85.7888	21.1338	missing
IG_33342	facultative	6-rowed	122.511	94.5133	15.2338	available	ICARDA_G1013
IG_33344	facultative	6-rowed	121.048	92.0573	21.7338	missing
IG_33345	facultative	6-rowed	129.219	95.7888	19.6338	missing
IG_33348	facultative	6-rowed	123.048	87.0573	21.1338	missing
IG_33350	facultative	6-rowed	123.048	99.0573	21.4338	missing
IG_33351	facultative	6-rowed	123.048	95.0573	28.5338	missing
IG_33352	facultative	6-rowed	130.219	92.2888	26.5338	missing
IG_33354	facultative	6-rowed	123.719	96.2888	24.2338	missing
IG_33356	facultative	6-rowed	123.048	107.057	24.2338	missing
IG_33357	facultative	6-rowed	132.219	92.7888	28.2338	missing
IG_33360	facultative	6-rowed	130.219	104.789	23.0338	missing
IG_33363	facultative	6-rowed	121.048	101.057	23.3338	missing
IG_33364	facultative	6-rowed	121.048	98.0573	25.5338	missing
IG_33367	facultative	6-rowed	115.048	104.057	19.1338	missing
IG_33373	facultative	6-rowed	121.048	96.0573	22.1338	missing
IG_33377	facultative	6-rowed	128.219	103.289	17.6338	missing
IG_33379	facultative	6-rowed	123.048	109.057	22.2338	missing
IG_33380	facultative	6-rowed	121.048	109.057	24.7338	missing
IG_33384	facultative	6-rowed	129.219	89.7888	20.6338	missing
IG_33385	facultative	6-rowed	123.048	105.057	20.8338	missing
IG_33386	facultative	6-rowed	115.048	100.057	23.1338	missing
IG_33387	facultative	6-rowed	129.011	98.5133	22.8338	missing
IG_33388	facultative	6-rowed	121.048	99.0573	21.4338	missing
IG_33390	facultative	6-rowed	133.011	90.0133	20.9338	missing
IG_33391	facultative	6-rowed	128.719	97.7888	23.1338	missing
IG_33392	facultative	6-rowed	129.719	94.7888	24.8338	missing
IG_33394	facultative	6-rowed	120.719	94.2888	25.2338	missing
IG_33397	facultative	6-rowed	125.219	99.2888	25.8338	missing
IG_33403	facultative	6-rowed	123.048	114.057	23.0338	missing
IG_33407	facultative	6-rowed	123.048	94.0573	23.8338	missing
IG_33408	facultative	6-rowed	142.011	91.0133	22.8338	missing
IG_33409	facultative	6-rowed	132.048	91.0573	25.9338	missing
IG_33411	facultative	6-rowed	123.048	127.057	25.3338	missing
IG_33414	facultative	6-rowed	129.219	111.289	24.0338	missing
IG_33415	facultative	6-rowed	139.011	84.5133	23.1338	missing
IG_33419	facultative	6-rowed	119.719	95.2888	19.5338	missing
IG_33420	facultative	6-rowed	121.011	90.0133	21.1338	available	ICARDA_G1016
IG_33422	facultative	6-rowed	119.719	107.789	26.9338	missing
IG_33425	facultative	6-rowed	123.048	114.057	19.0338	missing
IG_33426	facultative	6-rowed	124.219	96.7888	22.2338	missing
IG_33427	facultative	6-rowed	122.048	111.057	24.5338	missing
IG_33428	facultative	6-rowed	123.048	119.057	19.4338	missing
IG_33429	facultative	6-rowed	124.511	122.513	19.4338	missing
IG_33430	facultative	6-rowed	123.048	113.057	23.7338	missing
IG_33431	facultative	6-rowed	128.803	117.089	21.8942	missing
IG_33432	facultative	6-rowed	123.048	117.057	21.8338	missing
IG_33433	facultative	6-rowed	122.048	121.057	22.8338	missing
IG_33434	facultative	6-rowed	123.048	106.057	18.2338	missing
IG_33435	facultative	6-rowed	123.048	100.057	16.9338	missing
IG_33436	facultative	6-rowed	125.011	106.513	20.9338	missing
IG_33437	facultative	6-rowed	123.048	109.057	20.9338	missing
IG_33438	facultative	6-rowed	123.048	109.057	19.8338	missing
IG_33439	facultative	6-rowed	123.048	115.057	19.9338	missing
IG_33440	facultative	6-rowed	123.048	115.057	18.3338	missing
IG_33441	facultative	6-rowed	123.048	109.057	18.1338	missing
IG_33442	facultative	6-rowed	133.048	102.057	22.2338	missing
IG_33443	facultative	6-rowed	133.048	100.057	22.3338	missing
IG_33444	facultative	6-rowed	131.011	104.513	26.8338	missing
IG_33445	facultative	6-rowed	126.511	110.013	20.0338	missing
IG_33446	facultative	6-rowed	124.511	109.513	21.8338	missing
IG_33447	facultative	no_inf	123.048	103.057	22.8338	missing
IG_33448	facultative	6-rowed	128.719	104.289	21.0338	missing
IG_33449	facultative	6-rowed	123.048	100.057	21.0338	missing
IG_33450	facultative	6-rowed	130.011	97.5133	22.5338	missing
IG_33451	facultative	6-rowed	123.719	112.789	28.4338	missing
IG_33452	facultative	6-rowed	134.048	90.0573	24.1338	missing
IG_33453	facultative	6-rowed	134.048	102.057	25.4338	missing
IG_33454	facultative	6-rowed	134.048	99.0573	20.9338	missing
IG_33455	facultative	6-rowed	131.719	101.789	25.0338	missing
IG_33456	facultative	6-rowed	127.219	98.2888	24.4338	missing
IG_33457	facultative	6-rowed	124.511	109.013	24.5338	missing
IG_33458	facultative	6-rowed	120.719	130.789	22.9338	missing
IG_33459	facultative	6-rowed	124.511	111.013	22.1338	missing
IG_33460	facultative	6-rowed	123.048	104.057	21.1338	missing
IG_33461	facultative	6-rowed	123.719	112.289	21.9338	missing
IG_33462	facultative	6-rowed	132.048	109.057	28.3338	missing
IG_33463	facultative	6-rowed	135.048	87.0573	24.5338	missing
IG_33464	facultative	6-rowed	132.048	98.0573	25.9338	missing
IG_33465	facultative	6-rowed	129.011	104.013	23.5338	missing
IG_33466	facultative	6-rowed	129.219	106.289	23.2338	missing
IG_33467	facultative	6-rowed	123.048	126.057	23.1338	missing
IG_33468	facultative	6-rowed	126.719	116.789	22.6338	missing
IG_33469	facultative	6-rowed	126.048	109.057	18.7338	missing
IG_33470	facultative	6-rowed	129.219	108.789	20.4338	missing
IG_33471	facultative	6-rowed	126.048	90.0573	19.9338	missing
IG_33472	facultative	6-rowed	135.048	93.0573	24.1338	missing
IG_33473	facultative	6-rowed	123.048	99.0573	20.0338	missing
IG_33474	facultative	6-rowed	126.048	99.0573	23.5338	missing
IG_33475	facultative	6-rowed	123.048	109.057	24.6338	missing
IG_33476	facultative	6-rowed	126.048	122.057	23.7338	missing
IG_33477	facultative	6-rowed	125.011	108.513	22.8338	missing
IG_33478	facultative	6-rowed	135.048	96.0573	23.0338	missing
IG_33479	facultative	6-rowed	127.719	104.289	18.7338	missing
IG_33480	facultative	6-rowed	123.048	108.057	21.8338	missing
IG_33481	facultative	6-rowed	125.048	136.057	28.1338	missing
IG_33482	facultative	6-rowed	130.511	105.969	25.3338	missing
IG_33483	facultative	6-rowed	130.011	115.969	27.4338	missing
IG_33484	facultative	6-rowed	123.048	107.057	21.6338	missing
IG_33485	facultative	6-rowed	130.719	123.52	25.8338	missing
IG_33486	facultative	6-rowed	125.219	125.289	25.5338	missing
IG_33487	facultative	6-rowed	123.219	100.289	20.5338	missing
IG_33488	facultative	6-rowed	123.048	109.057	21.9338	missing
IG_33489	facultative	6-rowed	134.048	101.057	25.9338	missing
IG_33490	facultative	6-rowed	127.719	109.289	20.6338	missing
IG_33491	facultative	6-rowed	124.219	108.289	19.8338	missing
IG_33492	facultative	6-rowed	129.011	114.013	26.4338	missing
IG_33493	facultative	6-rowed	123.219	118.789	23.5338	missing
IG_33494	facultative	6-rowed	133.048	100.057	24.8338	missing
IG_33495	facultative	6-rowed	130.719	111.789	24.2338	missing
IG_33496	facultative	6-rowed	124.511	106.513	18.6338	missing
IG_33497	facultative	6-rowed	123.048	118.057	19.3338	missing
IG_33498	facultative	6-rowed	130.219	117.289	22.1338	missing
IG_33499	facultative	6-rowed	126.048	118.057	19.9338	missing
IG_33500	facultative	6-rowed	126.011	102.013	22.4338	missing
IG_33501	facultative	6-rowed	126.048	118.057	22.9338	missing
IG_33502	facultative	6-rowed	126.048	115.057	24.1338	missing
IG_33503	facultative	6-rowed	127.719	113.289	24.2338	missing
IG_33504	facultative	6-rowed	126.048	105.057	21.3338	missing
IG_33505	facultative	6-rowed	121.048	100.057	21.7338	missing
IG_33506	facultative	6-rowed	123.219	109.789	21.3338	missing
IG_33507	facultative	6-rowed	126.719	105.789	21.6338	missing
IG_33508	facultative	6-rowed	125.048	112.057	21.8338	missing
IG_33509	facultative	6-rowed	126.048	116.057	21.1338	missing
IG_33510	facultative	6-rowed	124.511	107.013	19.7338	missing
IG_33511	facultative	6-rowed	129.511	103.513	21.5338	missing
IG_33512	facultative	6-rowed	125.048	107.057	20.3338	missing
IG_33513	facultative	6-rowed	133.048	100.057	27.5338	missing
IG_33514	facultative	6-rowed	133.048	111.057	24.6338	missing
IG_33515	facultative	6-rowed	126.011	99.5133	21.6338	missing
IG_33516	facultative	6-rowed	135.048	105.057	20.9338	missing
IG_33517	facultative	6-rowed	130.719	106.789	24.4338	missing
IG_33518	facultative	6-rowed	126.511	110.013	17.6338	missing
IG_33519	facultative	mixed	127.219	116.289	27.3338	missing
IG_33520	facultative	6-rowed	126.048	111.057	23.2338	missing
IG_33521	facultative	6-rowed	133.048	104.057	22.7338	missing
IG_33522	facultative	6-rowed	123.048	102.057	22.7338	missing
IG_33523	facultative	6-rowed	125.219	114.289	20.2338	missing
IG_33524	facultative	6-rowed	134.048	106.057	23.5338	missing
IG_33525	facultative	6-rowed	122.048	105.057	22.7338	missing
[truncated: 12,109 more rows]

## Sheet: Table S6
Table S6. Percentage change (%) in the prediction abilities of GBLUP (genomic best linear unbiased prediction) over EGBLUP (extended genomic best linear unbiased prediction) and RKHS (reproducing kernel Hilbert space regression) models for heading date (HD, days), plant height (PH, cm) and thousand kernel weight (TKW, g) across the different growth habits in the ICARDA genebank predictions. The r…
Trait	scenario	GBLUP vs EGBLUP			GBLUP vs RKHS
		r-all	2-rowed	6rowed	r-all	2-rowed	6rowed
HD	Winter	4.3881	8.16538	3.50562	9.9082	12.5643	10.3406
	Spring	-2.74042	4.4125	-3.27915	-1.98775	9.071	-2.83269
	Facultative	-0.665582	-9.43332	0.309914	1.72362	-6.0283	1.90995
PH	Winter	0.206011	59.3755	-2.82614	4.55812	74.4383	1.77421
	Spring	0.985215	3.46117	0.0148764	0.189175	2.69324	-0.985412
	Facultative	3.10355	-15.8483	6.00101	9.81995	-18.6125	12.3618
TKW	Winter	1.92571	0.705679	9.14031	2.16521	3.01709	9.633
	Spring	2.72485	1.6238	0.793365	4.81051	1.78054	3.57883
	Facultative	-0.431776	-1.73093	1.45801	0.119092	-1.29135	0.786164

## Sheet: Table S7
Table S7. Percentage change (%) in the prediction abilities of EGBLUP (extended genomic best linear unbiased prediction) over GBLUP (genomic best linear unbiased prediction) and RKHS (reproducing kernel Hilbert space regression) models for heading date (HD, days), plant height (PH, cm) and thousand kernel weight (TKW, g) in the one-sided across-genebank predictions. The results were expressed in …
Trait	scenario	EGBLUP vs GBLUP			EGBLUP vs RKHS
		r-all	2-rowed	6rowed	r-all	2-rowed	6rowed
HD	W-W	6.94	271.43	9.82	-0.88	0.001	-0.68
	S-S	1.26	2.12	-0.72	0.001	0.84	-0.36
	W-F	0.001	-8.97	1.33	0.001	0.001	-1.3
	S-F	3.45	80.68	-1.88	1.89	18.66	-0.63
	WS-F	3.36	12.18	1.66	1.81	9.95	0.82
PH	W-W	-2.76382	-13.4021	-2.35849	0.519481	-8.19672	0.729927
	S-S	-2.1148	0.001	-1.17994	0.621118	0.398406	0.903614
	W-F	1.17647	0.340136	1.4245	0.879765	2.07612	0.849858
	S-F	2.45399	-1.00671	3.74332	3.40557	2.07612	2.91777
	WS-F	4.1791	-2.54777	5.42005	0.576369	-2.23642	0.777202
TKW	W-W	0.92081	10.5973	1.40281	0	3.42342	0.001
	S-S	0.887574	7.66871	0.435414	-0.727802	-2.77008	-0.574713
	W-F	1.99667	11.9048	2.12766	-0.162866	0.954654	-0.16
	S-F	2.76163	1.86125	3.02572	0.283688	-2.589	0.147059
	WS-F	2.21893	9.25553	2.08333	0.144928	0.369686	0.001

## Sheet: Table S8
Table S8. Percentage change (%) in the prediction abilities of the integrated genebanks predictions across the models for heading date (HD, days), plant height (PH, cm) and thousand kernel weight (TKW, g) across the different growth habits in the ICARDA genebank predictions. The results were expressed in terms of percent of increase or decrease for each respective growth type and row type subpopu…
A	scenario	EGBLUP vs GBLUP			EGBLUP vs RKHS				B	scenario	RKHS vs GBLUP			RKHS vs EGBLUP
		r-all	2-rowed	6-rowed	r-all	2-rowed	6-rowed				r-all	2-rowed	6-rowed	r-all	2-rowed	6-rowed
HD	W-W	-0.0508471	6.39143	-1.17595	-0.303904	0.14318	-0.633996		HD	W-W	0.253829	6.23932	-0.545414	0.304831	-0.142975	0.638041
	S-S	2.4056	8.31934	3.03282	0.188207	0.675929	-0.858845			S-S	2.21323	7.59209	3.92537	-0.187853	-0.671391	0.866285
	W-F	4.25302	45.4914	3.18212	-2.72231	-16.9439	-2.02793			W-F	7.17054	75.1723	5.3179	2.7985	20.4005	2.06991
	S-F	5.84068	21.8756	5.08182	-1.30027	-17.7409	0.247386			S-F	7.23503	48.1607	4.8225	1.3174	21.5671	-0.246776
	WS-F	4.55386	13.2463	3.3476	0.00940136	-2.07934	0.169656			WS-F	4.54403	15.651	3.17256	-0.00940047	2.1235	-0.169368
PH	W-W	2.30551	13.2951	0.958198	-1.13766	-1.34888	-1.1041		PH	W-W	3.48279	14.8442	2.08532	1.15075	1.36732	1.11643
	S-S	-2.30969	5.35428	-1.39721	-0.386491	-1.44913	-0.409806			S-S	-1.93066	6.90345	-0.991462	0.387991	1.47044	0.411493
	W-F	2.40251	-1.76946	2.6382	1.21557	-4.89924	0.293472			W-F	1.17269	3.29101	2.33787	-1.20097	5.15163	-0.292613
	S-F	3.29949	4.51505	-4.38596	-0.812493	-1.52007	-6.96521			S-F	4.14567	6.12828	2.77235	0.819148	1.54354	7.48668
	WS-F	2.09525	-4.90305	6.00726	-0.934996	-9.77849	0.308989			WS-F	3.05885	5.40385	5.68072	0.94382	10.8383	-0.308037
TKW	W-W	-0.295427	2.46095	-0.352208	-1.03096	-0.513821	-1.31035		TKW	W-W	0.743191	2.99014	0.97086	1.0417	0.516475	1.32775
	S-S	1.78923	-3.77751	0.976339	-0.486203	-1.72318	-0.671549			S-S	2.28655	-2.09035	1.65903	0.488578	1.75339	0.676089
	W-F	1.82256	10.0779	1.97137	-0.517912	0.41106	-0.835544			W-F	2.35265	9.62728	2.83057	0.520608	-0.409377	0.842584
	S-F	2.57992	5.21653	2.81709	0.444995	-0.1151	0.613621			S-F	2.12546	5.33778	2.19003	-0.443023	0.115233	-0.609879
	WS-F	3.1616	-1.44039	0.0727667	1.65757	-0.769943	2.33818			WS-F	1.4795	-0.675651	-2.21365	-1.63055	0.775917	-2.28476
